# Supplementary material for: Combining amplicon sequencing and metabolomics in cirrhotic patients highlights distinctive microbiota features involved in bacterial translocation, systemic inflammation and hepatic encephalopathy
Source: Sci Rep. 2018 May 29;8:8210. doi: 10.1038/s41598-018-26509-y (PMC5974022; doi:10.1038/s41598-018-26509-y)
Supplement: Supplementary file 2 — Dataset 1 [file 41598_2018_26509_MOESM2_ESM.xlsx]

## Sheet: Rel_Abund_Phylum
Phylum	biop_cirr	biop_ctrl	P value MW biop	faeces_cirr	faeces_ctrl	P value MW faeces	periph_cirr	portal_cirr	P value MW blood	P value KW
Acidobacteria	0.00948460648368	0.00537461034075	0.519388733427	0.0	0.0	1	0.0042996882726	0.0	0.412632913542	0.253814030375
Actinobacteria	2.87952652844	1.03729979576	0.277706792262	1.64002395541	0.518265997144	0.357313860016	3.6214124476	4.68512461418	0.697954979906	0.00158317335121
Armatimonadetes	0.0	0.00537461034075	0.113140008152	0.0	0.0	1	0.0	0.0	1	0.0041943185129
BRC1	0.0	0.0	1	0.0	0.0	1	0.0	0.0138204265905	0.0453719050658	0.0123594544302
Bacteroidetes	30.185708595	38.9605503601	0.310009041818	42.7843552771	51.7091260884	0.432053588956	9.12501343653	17.4275579306	0.393478691116	1.06756113055e-08
Chlamydiae	0.00189692129674	0.0	0.62054804732	0.0	0.0	1	0.0	0.0	1	0.367718227879
Chloroflexi	0.00569076389021	0.0	0.62054804732	0.0	0.0	1	0.0225733634312	0.0	0.520169005656	0.539711977674
Deferribacteres	0.0588045601988	0.0268730517038	0.732071529536	0.0	0.0	1	0.0107492206815	0.0	0.41275650585	1.82195585763e-06
Deinococcus	0.00379384259347	0.0	0.430534231599	0.0	0.0	1	0.00107492206815	0.073708941816	0.0270052761344	0.0137110240547
Firmicutes	34.4253276932	41.2985058583	0.0998181847433	34.8726217349	39.3951259962	0.103810814951	5.43265613243	11.0747685079	0.40426357768	2.64345903713e-13
Fusobacteria	1.21402962991	3.19789315275	0.272508962151	0.632975537845	0.0	0.00459410219749	0.0397721165216	0.0	0.110116506461	0.00129156090308
Gemmatimonadetes	0.00189692129674	0.0	0.62054804732	0.0	0.0	1	0.0	0.0	1	0.367718227879
Lentisphaerae	0.0	0.0268730517038	0.113140008152	0.0442253650896	0.0667987285208	0.109434694816	0.0	0.09213617727	0.0453719050658	0.0711621918546
OD1	0.0113815277804	0.0	0.309478265546	0.0	0.0	1	0.0505213372031	0.156631501359	0.409702875495	0.000161237877975
Planctomycetes	0.00569076389021	0.0	0.431010856315	0.0	0.0	1	0.0128990648178	0.0	0.41275650585	0.227604788931
Proteobacteria	28.2584365575	11.340427819	0.0742034113298	12.0974800756	6.41958815129	0.199252953376	81.1942384177	65.1080296678	0.426556910347	2.35366184414e-14
SR1	0.00379384259347	0.0	0.62054804732	0.0	0.0	1	0.0	0.0	1	0.367718227879
Spirochaetes	0.0132784490771	0.0	0.62054804732	0.0	0.0529783019303	0.124547348518	0.0	0.0	1	0.396753123392
Synergistetes	0.0	0.0	1	0.124383839315	0.0138204265905	0.582103349391	0.0	0.0	1	0.0482898332667
TM7	0.115712199101	0.0591207137483	0.49767160782	0.0433040033169	0.046068088635	0.304490207843	0.0333225841127	0.0138204265905	0.746133779216	8.15850536844e-05
Tenericutes	0.00569076389021	0.0322476620445	0.106494641841	0.0949002625881	0.0	0.557015579148	0.0	0.0	1	0.00513333761586
Verrucomicrobia	2.26113018571	3.56874126626	0.400581327278	7.1820150182	1.4073801078	0.0129979251031	0.364398581103	0.967429861335	0.397404247707	0.000564667262224
unclassified	0.538725648273	0.440718047942	0.916048623383	0.483714930668	0.370848113512	0.126714330048	0.0870686875202	0.386971944534	0.0426969588921	0.0010744051608

## Sheet: Rel_Abund_Class
Class	biop_cirr	biop_ctrl	P value MW biop	faeces_cirr	faeces_ctrl	P value MW faeces	periph_cirr	portal_cirr	P value MW blood	P value KW
Acidobacteria_Gp4	0.00948460648368	0.0	0.62054804732	0.0	0.0	1	0.00107492206815	0.0	0.678845299424	0.688163891883
Acidobacteria_Gp6	0.0	0.00537461034075	0.113140008152	0.0	0.0	1	0.00107492206815	0.0	0.678845299424	0.109737032296
Acidobacteria_Gp7	0.0	0.0	1	0.0	0.0	1	0.0021498441363	0.0	0.678845299424	0.756294381049
Actinobacteria	2.87952652844	1.03729979576	0.277706792262	1.64002395541	0.518265997144	0.357313860016	3.6214124476	4.68512461418	0.697954979906	0.00158317335121
Alphaproteobacteria	12.4608759983	3.34300763195	0.344443148995	0.585986087437	2.21126825448	0.000214732464919	11.9692572289	17.6440779472	0.712497895049	1.60867486758e-08
Armatimonadia	0.0	0.00537461034075	0.113140008152	0.0	0.0	1	0.0	0.0	1	0.0041943185129
BRC1_class_incertae_sedis	0.0	0.0	1	0.0	0.0	1	0.0	0.0138204265905	0.0453719050658	0.0123594544302
Bacilli	9.05210842802	2.80017198753	0.0228786410445	6.45506057954	0.161238310223	5.92047416909e-06	0.915833602064	1.58013544018	0.448113296482	2.67044811925e-09
Bacteroidia	28.0270121593	38.0791142642	0.310009041818	42.7769843829	51.6354171465	0.43203009613	4.99193808449	11.9362417653	0.286155244048	2.28257340017e-10
Betaproteobacteria	2.36925469962	1.27378265076	0.10689344919	1.05403786797	1.31524393053	0.0325017928554	2.64753305385	4.64366333441	0.260431237556	0.000513237334355
Caldilineae	0.00189692129674	0.0	0.62054804732	0.0	0.0	1	0.0	0.0	1	0.367718227879
Chlamydiae	0.00189692129674	0.0	0.62054804732	0.0	0.0	1	0.0	0.0	1	0.367718227879
Chloroflexi	0.0	0.0	1	0.0	0.0	1	0.0225733634312	0.0	0.520169005656	0.378608915611
Clostridia	20.7200713242	34.3813823498	0.0274231543814	12.5434191735	31.4668079421	3.66570666194e-05	3.74395356337	7.35707375501	0.294806248995	2.47879840198e-11
Deferribacteres	0.0588045601988	0.0268730517038	0.732071529536	0.0	0.0	1	0.0107492206815	0.0	0.41275650585	1.82195585763e-06
Deinococci	0.00379384259347	0.0	0.430534231599	0.0	0.0	1	0.00107492206815	0.073708941816	0.0270052761344	0.0137110240547
Deltaproteobacteria	0.324373541742	0.542835644416	0.395868346379	0.221126825448	0.767033675773	0.000273712466257	0.0343975061808	0.073708941816	0.485239184583	8.2618141996e-07
Epsilonproteobacteria	0.0682891666825	0.00537461034075	0.343161359147	0.179665545677	0.0	0.00301074741599	0.0042996882726	0.115170221588	0.486191691071	0.00161821515603
Erysipelotrichia	1.14004969934	1.04267440611	0.505544530943	0.214677293039	0.347814069194	0.632282419633	0.201010426744	0.156631501359	0.588601914524	2.07850478165e-05
Flavobacteria	1.46062939849	0.247232075675	0.00954755341155	0.0046068088635	0.0046068088635	0.830479049799	3.54294313662	4.53770673055	0.815985514558	2.32130395376e-17
Fusobacteria	1.21402962991	3.19789315275	0.272508962151	0.632975537845	0.0	0.00459410219749	0.0397721165216	0.0	0.110116506461	0.00129156090308
Gammaproteobacteria	12.9730447484	6.1324303988	0.0635432497786	10.0520569402	2.05924356198	0.000106338821111	66.5366010964	42.6314092228	0.831088185776	7.09090865333e-13
Gemmatimonadetes	0.00189692129674	0.0	0.62054804732	0.0	0.0	1	0.0	0.0	1	0.367718227879
Lentisphaeria	0.0	0.0268730517038	0.113140008152	0.0442253650896	0.0667987285208	0.109434694816	0.0	0.09213617727	0.0453719050658	0.0711621918546
Mollicutes	0.00569076389021	0.0322476620445	0.106494641841	0.0949002625881	0.0	0.557015579148	0.0	0.0	1	0.00513333761586
Negativicutes	2.24026405144	0.838439213157	0.574551117073	15.5995761736	6.4564426222	0.0276565611067	0.408470385897	1.27608605519	0.0591003836751	2.18502829271e-13
OD1_class_incertae_sedis	0.0113815277804	0.0	0.309478265546	0.0	0.0	1	0.0505213372031	0.156631501359	0.409702875495	0.000161237877975
Opitutae	0.0	0.0	1	0.0027640853181	0.0207306398858	0.0359561026549	0.0	0.0	1	0.0117283779864
Planctomycetacia	0.00189692129674	0.0	0.62054804732	0.0	0.0	1	0.00322476620445	0.0	0.520169005656	0.540562010948
SR1_class_incertae_sedis	0.00379384259347	0.0	0.62054804732	0.0	0.0	1	0.0	0.0	1	0.367718227879
Spartobacteria	0.0	0.0	1	0.0	0.0	1	0.00752445447705	0.0	0.678845299424	0.756294381049
Sphingobacteria	0.151753703739	0.0268730517038	0.0268737125936	0.0	0.0	1	0.397721165216	0.746303035887	0.262095341333	9.91265000001e-11
Spirochaetes	0.0132784490771	0.0	0.62054804732	0.0	0.0529783019303	0.124547348518	0.0	0.0	1	0.396753123392
Synergistia	0.0	0.0	1	0.124383839315	0.0138204265905	0.582103349391	0.0	0.0	1	0.0482898332667
TM7_class_incertae_sedis	0.115712199101	0.0591207137483	0.49767160782	0.0433040033169	0.046068088635	0.304490207843	0.0333225841127	0.0138204265905	0.746133779216	8.15850536844e-05
Thermomicrobia	0.00379384259347	0.0	0.62054804732	0.0	0.0	1	0.0	0.0	1	0.367718227879
Verrucomicrobiae	2.26113018571	3.56874126626	0.400581327278	7.17925093288	1.38664946791	0.0153362636517	0.356874126626	0.967429861335	0.397375423594	0.000626642302537
unclassified	2.42426541723	3.32688380092	0.247528090356	0.550974340075	1.46957202746	0.00179668454134	0.454692034827	1.29912009951	0.246671923397	9.13448812025e-05

## Sheet: Rel_Abund_Order
Order	biop_cirr	biop_ctrl	P value MW biop	faeces_cirr	faeces_ctrl	P value MW faeces	periph_cirr	portal_cirr	P value MW blood	P value KW
Acidimicrobiales	0.0	0.0	1	0.0	0.0	1	0.00107492206815	0.0	0.678845299424	0.756294381049
Acidobacteria_Gp4_order_incertae_sedis	0.00948460648368	0.0	0.62054804732	0.0	0.0	1	0.00107492206815	0.0	0.678845299424	0.688163891883
Acidobacteria_Gp6_order_incertae_sedis	0.0	0.00537461034075	0.113140008152	0.0	0.0	1	0.00107492206815	0.0	0.678845299424	0.109737032296
Acidobacteria_Gp7_order_incertae_sedis	0.0	0.0	1	0.0	0.0	1	0.0021498441363	0.0	0.678845299424	0.756294381049
Actinomycetales	1.90830282452	0.397721165216	0.00565885427249	0.0654166858617	0.0046068088635	0.166445597682	3.45157476083	4.36264799373	0.741527683924	5.73401678269e-15
Aeromonadales	0.0170722916706	0.00537461034075	0.915581586616	0.163081033768	1.92794950937	0.497916212664	0.056970869612	0.0	0.41275650585	0.522065947329
Alteromonadales	0.0	0.00537461034075	0.113140008152	0.0	0.0	1	0.00967429861335	0.0	0.520169005656	0.157320586284
Anaeroplasmatales	0.00569076389021	0.0322476620445	0.106494641841	0.0949002625881	0.0	0.557015579148	0.0	0.0	1	0.00513333761586
Armatimonadales	0.0	0.00537461034075	0.113140008152	0.0	0.0	1	0.0	0.0	1	0.0041943185129
BRC1_order_incertae_sedis	0.0	0.0	1	0.0	0.0	1	0.0	0.0138204265905	0.0453719050658	0.0123594544302
Bacillales	5.71921770966	1.20391271633	0.207016586697	0.0396185562261	0.0115170221588	0.111650616703	0.626679565731	1.10563412724	0.446481776684	4.13239278287e-11
Bacteroidales	28.0270121593	38.0791142642	0.310009041818	42.7769843829	51.6354171465	0.43203009613	4.99193808449	11.9362417653	0.286155244048	2.28257340017e-10
Bdellovibrionales	0.0322476620445	0.0537461034075	0.112021904481	0.0	0.0	1	0.0042996882726	0.073708941816	0.692338155391	6.30805216725e-07
Bifidobacteriales	0.63357171311	0.274105127378	0.130694257318	1.34703091169	0.1451144792	0.109904598484	0.0666451682253	0.188879163404	0.00585956356685	8.73033106552e-05
Burkholderiales	1.91209666711	1.19853810599	0.461696151483	1.0429815267	1.31524393053	0.0282214033083	2.01332903365	4.10466669738	0.150932259754	0.00269764434314
Caldilineales	0.00189692129674	0.0	0.62054804732	0.0	0.0	1	0.0	0.0	1	0.367718227879
Campylobacterales	0.0682891666825	0.00537461034075	0.343161359147	0.179665545677	0.0	0.00301074741599	0.0042996882726	0.115170221588	0.486191691071	0.00161821515603
Cardiobacteriales	0.0	0.0	1	0.0036854470908	0.0	0.383524185583	0.0	0.0	1	0.511548574527
Caulobacterales	0.696170115902	0.150489089541	0.0271562273112	0.0027640853181	0.0	0.274673677968	1.40814790928	1.73676694154	0.741231347909	5.42959983334e-15
Chlamydiales	0.00189692129674	0.0	0.62054804732	0.0	0.0	1	0.0	0.0	1	0.367718227879
Chloroflexales	0.0	0.0	1	0.0	0.0	1	0.0225733634312	0.0	0.520169005656	0.378608915611
Clostridiales	20.6935144261	34.2523917016	0.0274231543814	12.5424978118	31.4622011333	3.66570666194e-05	3.73750403096	7.35707375501	0.294806248995	2.66945448472e-11
Coriobacteriales	0.330064305632	0.365473503171	0.201915609619	0.227576357857	0.36854470908	0.694613282918	0.0064495324089	0.101349794997	0.0780299491992	2.06549956046e-06
Deferribacterales	0.0588045601988	0.0268730517038	0.732071529536	0.0	0.0	1	0.0107492206815	0.0	0.41275650585	1.82195585763e-06
Deinococcales	0.00379384259347	0.0	0.430534231599	0.0	0.0	1	0.0	0.0414612797715	0.0453719050658	0.051838138952
Desulfovibrionales	0.193485972267	0.306352789423	0.328780525146	0.209149122403	0.359331091353	0.000593668786551	0.021498441363	0.0	0.331436555754	2.14370557147e-07
Enterobacteriales	9.02365460857	4.51467268623	0.0586450011326	8.45810107339	0.0391578753398	8.13592908197e-06	6.83005482103	5.39457317916	0.509721889578	5.00377820093e-08
Erysipelotrichales	1.14004969934	1.04267440611	0.505544530943	0.214677293039	0.347814069194	0.632282419633	0.201010426744	0.156631501359	0.588601914524	2.07850478165e-05
Flavobacteriales	1.46062939849	0.247232075675	0.00954755341155	0.0046068088635	0.0046068088635	0.830479049799	3.54294313662	4.53770673055	0.815985514558	2.32130395376e-17
Fusobacteriales	1.21402962991	3.19789315275	0.272508962151	0.632975537845	0.0	0.00459410219749	0.0397721165216	0.0	0.110116506461	0.00129156090308
Gemmatimonadales	0.00189692129674	0.0	0.62054804732	0.0	0.0	1	0.0	0.0	1	0.367718227879
Hydrogenophilales	0.0246599768576	0.0	0.62054804732	0.0	0.0	1	0.0021498441363	0.0	0.678845299424	0.688163891883
Lactobacillales	3.33289071836	1.5962592712	0.0742034113298	6.41544202331	0.149721288064	5.6302388165e-06	0.289154036332	0.474501312941	0.813848759103	2.51351397008e-10
Myxococcales	0.0	0.0	1	0.0	0.0	1	0.00752445447705	0.0	0.412632913542	0.153628285154
Neisseriales	0.432498055656	0.0752445447705	0.0531718927087	0.0110563412724	0.0	0.106668590161	0.614855422982	0.53899663703	0.483402619015	2.73209614681e-13
OD1_order_incertae_sedis	0.0113815277804	0.0	0.309478265546	0.0	0.0	1	0.0505213372031	0.156631501359	0.409702875495	0.000161237877975
Oceanospirillales	0.00189692129674	0.0	0.62054804732	0.0	0.0	1	0.00107492206815	0.0	0.678845299424	0.692154472505
Pasteurellales	1.50046474572	1.09642050951	0.0964624023569	1.42350393882	0.0898327728383	0.887498273915	0.0376222723853	0.327083429309	0.23428425223	0.00225802379696
Planctomycetales	0.00189692129674	0.0	0.62054804732	0.0	0.0	1	0.00322476620445	0.0	0.520169005656	0.540562010948
Pseudomonadales	2.24405789404	0.462216489305	0.00772578593463	0.0036854470908	0.00230340443175	0.67300460265	58.8412340105	36.2694061823	0.741690235634	1.38315122048e-19
Puniceicoccales	0.0	0.0	1	0.0027640853181	0.0138204265905	0.143057753353	0.0	0.0	1	0.127222614444
Rhizobiales	0.897243773356	0.725572396001	0.972025760896	0.56295204312	2.12834569494	0.000186783937629	1.92411050199	1.10102731838	0.572323168647	0.000154801361665
Rhodobacterales	0.0720830092759	0.0	0.0044967257412	0.0	0.0	1	0.178437063313	0.128990648178	0.839464292088	2.90763646898e-09
Rhodocyclales	0.0	0.0	1	0.0	0.0	1	0.013973986886	0.0	0.41275650585	0.153653493432
Rhodospirillales	0.028453819451	0.0	0.309478265546	0.0	0.0046068088635	0.0259172897879	0.105342362679	0.0875293684065	0.680244646905	0.0490743449727
Rubrobacterales	0.00758768518694	0.0	0.62054804732	0.0	0.0	1	0.0935182199291	0.0322476620445	0.240228573224	0.0456924946609
SR1_order_incertae_sedis	0.00379384259347	0.0	0.62054804732	0.0	0.0	1	0.0	0.0	1	0.367718227879
Selenomonadales	2.24026405144	0.838439213157	0.574551117073	15.5995761736	6.4564426222	0.0276565611067	0.408470385897	1.27608605519	0.0591003836751	2.18502829271e-13
Solirubrobacterales	0.0	0.0	1	0.0	0.0	1	0.0021498441363	0.0	0.520007945874	0.378556847478
Spartobacteria_order_incertae_sedis	0.0	0.0	1	0.0	0.0	1	0.00752445447705	0.0	0.678845299424	0.756294381049
Sphaerobacterales	0.00379384259347	0.0	0.62054804732	0.0	0.0	1	0.0	0.0	1	0.367718227879
Sphingobacteriales	0.151753703739	0.0268730517038	0.0268737125936	0.0	0.0	1	0.397721165216	0.746303035887	0.262095341333	9.91265000001e-11
Sphingomonadales	10.7308837756	2.4400730947	0.462249946126	0.0009213617727	0.0046068088635	0.142821443344	8.34891970332	14.580550053	0.235854537923	4.64551895092e-15
Spirochaetales	0.0132784490771	0.0	0.62054804732	0.0	0.0529783019303	0.124547348518	0.0	0.0	1	0.396753123392
Synergistales	0.0	0.0	1	0.124383839315	0.0138204265905	0.582103349391	0.0	0.0	1	0.0482898332667
TM7_order_incertae_sedis	0.115712199101	0.0591207137483	0.49767160782	0.0433040033169	0.046068088635	0.304490207843	0.0333225841127	0.0138204265905	0.746133779216	8.15850536844e-05
Thermales	0.0	0.0	1	0.0	0.0	1	0.00107492206815	0.0322476620445	0.0270052761344	0.00144007865541
Verrucomicrobiales	2.26113018571	3.56874126626	0.400581327278	7.17925093288	1.38664946791	0.0153362636517	0.356874126626	0.967429861335	0.397375423594	0.000626642302537
Vibrionales	0.00379384259347	0.0	0.62054804732	0.0	0.0	1	0.0	0.0046068088635	0.0453719050658	0.109424710063
Victivallales	0.0	0.0268730517038	0.113140008152	0.0442253650896	0.0667987285208	0.109434694816	0.0	0.09213617727	0.0453719050658	0.0711621918546
Xanthomonadales	0.178310601893	0.0483714930668	0.0876390222967	0.0	0.0	1	0.759969902182	0.6311328143	0.195058499491	3.88315711825e-12
unclassified	2.58929757004	3.66548425239	0.207466149565	0.583222002119	1.96250057585	0.000819037223969	0.469740943782	1.3129405261	0.272742281524	1.64912329503e-05

## Sheet: Rel_Abund_Family
Family	biop_cirr	biop_ctrl	P value MW biop	faeces_cirr	faeces_ctrl	P value MW faeces	periph_cirr	portal_cirr	P value MW blood	P value KW
Acetobacteraceae	0.0	0.0	1	0.0	0.0	1	0.0591207137483	0.0	0.678845299424	0.756294381049
Acidaminococcaceae	0.0493199537151	0.317102010104	0.344422205836	2.95572856682	4.86248675542	0.0520627182316	0.109642050951	0.548210254757	0.000628636732676	3.04389687809e-07
Acidobacteria_Gp4_family_incertae_sedis	0.00948460648368	0.0	0.62054804732	0.0	0.0	1	0.00107492206815	0.0	0.678845299424	0.688163891883
Acidobacteria_Gp6_family_incertae_sedis	0.0	0.00537461034075	0.113140008152	0.0	0.0	1	0.00107492206815	0.0	0.678845299424	0.109737032296
Acidobacteria_Gp7_family_incertae_sedis	0.0	0.0	1	0.0	0.0	1	0.0021498441363	0.0	0.678845299424	0.756294381049
Actinomycetaceae	0.0417322685282	0.021498441363	0.350699574625	0.027640853181	0.0046068088635	0.565896831667	0.0322476620445	0.0	0.215424624336	0.0133632048476
Aerococcaceae	0.0189692129674	0.00537461034075	0.873667733511	0.0073708941816	0.0046068088635	0.89407007873	0.0021498441363	0.0	0.520007945874	0.601523867891
Aeromonadaceae	0.00189692129674	0.00537461034075	0.473610958381	0.0	0.0	1	0.0	0.0	1	0.0650237641692
Alcaligenaceae	0.259878217653	0.0913683757928	0.30663944186	0.0009213617727	0.0	0.557015579148	0.158013544018	0.216520016585	0.186142849812	4.66069072049e-10
Alicyclobacillaceae	0.0	0.0	1	0.0	0.0	1	0.0257981296356	0.0	0.41275650585	0.153653493432
Alteromonadaceae	0.0	0.00537461034075	0.113140008152	0.0	0.0	1	0.00967429861335	0.0	0.520169005656	0.157320586284
Anaeroplasmataceae	0.00569076389021	0.0322476620445	0.106494641841	0.0949002625881	0.0	0.557015579148	0.0	0.0	1	0.00513333761586
Armatimonadaceae	0.0	0.00537461034075	0.113140008152	0.0	0.0	1	0.0	0.0	1	0.0041943185129
BRC1_family_incertae_sedis	0.0	0.0	1	0.0	0.0	1	0.0	0.0138204265905	0.0453719050658	0.0123594544302
Bacillaceae_1	0.00758768518694	0.0	0.431010856315	0.0	0.0	1	0.0193485972267	0.018427235454	0.927797063084	0.103491399583
Bacillaceae_2	0.0	0.00537461034075	0.113140008152	0.0	0.0	1	0.0085993765452	0.0	0.520169005656	0.161046530589
Bacillales_Incertae_Sedis_XI	0.189692129674	0.0322476620445	0.133076463302	0.0313263002718	0.009213617727	0.177407205982	0.0343975061808	0.0	0.331436555754	0.000704685594321
Bacteroidaceae	7.06603183034	10.0128990648	0.277825527733	35.0928271986	25.6760492007	0.166579360537	1.16951521015	3.99871009352	0.10615271237	1.00042357458e-11
Bacteroidales_incertae_sedis	0.0	0.0	1	0.0036854470908	0.0	0.383524185583	0.0	0.0	1	0.511548574527
Bdellovibrionaceae	0.0322476620445	0.0537461034075	0.112021904481	0.0	0.0	1	0.0042996882726	0.073708941816	0.692338155391	6.30805216725e-07
Beijerinckiaceae	0.00758768518694	0.0	0.62054804732	0.0	0.0	1	0.0	0.0	1	0.367718227879
Bifidobacteriaceae	0.63357171311	0.274105127378	0.130694257318	1.34703091169	0.1451144792	0.109904598484	0.0666451682253	0.188879163404	0.00585956356685	8.73033106552e-05
Brachyspiraceae	0.0	0.0	1	0.0	0.0529783019303	0.124547348518	0.0	0.0	1	0.23707100729
Bradyrhizobiaceae	0.00948460648368	0.0	0.30912944971	0.0	0.0	1	0.0042996882726	0.064495324089	0.0270052761344	0.00816775162711
Brevibacteriaceae	0.00948460648368	0.00537461034075	0.519388733427	0.0	0.0	1	0.0021498441363	0.0	0.678845299424	0.271015423664
Burkholderiaceae	0.0663922453857	0.0322476620445	0.485072881884	0.0009213617727	0.0	0.557015579148	0.15693862195	0.225733634312	0.35767668461	9.18339143476e-08
Burkholderiales_incertae_sedis	0.0379384259347	0.0	0.159481410969	0.0	0.0	1	0.0268730517038	0.198092781131	0.0134068199352	7.69724669897e-05
Caldilineaceae	0.00189692129674	0.0	0.62054804732	0.0	0.0	1	0.0	0.0	1	0.367718227879
Campylobacteraceae	0.0682891666825	0.00537461034075	0.343161359147	0.179665545677	0.0	0.00301074741599	0.0042996882726	0.115170221588	0.486191691071	0.00161821515603
Cardiobacteriaceae	0.0	0.0	1	0.0036854470908	0.0	0.383524185583	0.0	0.0	1	0.511548574527
Carnobacteriaceae	0.216249027828	0.0322476620445	0.0206634074216	0.124383839315	0.00230340443175	0.00532174806708	0.0558959475438	0.0	0.0868157956695	1.75192189571e-05
Caulobacteraceae	0.696170115902	0.150489089541	0.0271562273112	0.0027640853181	0.0	0.274673677968	1.40814790928	1.73676694154	0.741231347909	5.42959983334e-15
Chitinophagaceae	0.00189692129674	0.0	0.62054804732	0.0	0.0	1	0.0021498441363	0.0414612797715	0.255218368852	0.330411805986
Chloroflexaceae	0.0	0.0	1	0.0	0.0	1	0.0225733634312	0.0	0.520169005656	0.378608915611
Clostridiaceae_1	1.84001365783	3.51499516285	0.829924692196	0.125305201087	0.234947252039	0.0955109237789	0.0021498441363	0.0	0.678845299424	0.00430936077088
Clostridiales_Incertae_Sedis_XI	1.03192518542	0.00537461034075	0.904826358083	0.0488321739531	0.0	0.274957435507	0.0182736751586	0.0	0.331535175817	0.665985525515
Clostridiales_Incertae_Sedis_XIII	0.0113815277804	0.0	0.62054804732	0.0	0.0	1	0.0	0.0	1	0.367718227879
Comamonadaceae	0.720830092759	0.134365258519	0.00856932473648	0.0027640853181	0.0	0.274673677968	1.49736644093	3.36297047036	0.0804044316178	2.82012824847e-16
Conexibacteraceae	0.0	0.0	1	0.0	0.0	1	0.00107492206815	0.0	0.678845299424	0.756294381049
Coriobacteriaceae	0.330064305632	0.365473503171	0.201915609619	0.227576357857	0.36854470908	0.694613282918	0.0064495324089	0.101349794997	0.0780299491992	2.06549956046e-06
Corynebacteriaceae	0.0474230324184	0.0107492206815	0.449114180492	0.0009213617727	0.0	0.557015579148	0.103192518542	0.216520016585	0.504401979436	3.09381685272e-05
Cystobacteraceae	0.0	0.0	1	0.0	0.0	1	0.00107492206815	0.0	0.678845299424	0.756294381049
Cytophagaceae	0.00569076389021	0.0	0.62054804732	0.0	0.0	1	0.0118241427497	0.046068088635	0.348898089797	0.0225147494516
Deferribacteraceae	0.0588045601988	0.0268730517038	0.732071529536	0.0	0.0	1	0.0107492206815	0.0	0.41275650585	1.82195585763e-06
Deinococcaceae	0.00379384259347	0.0	0.430534231599	0.0	0.0	1	0.0	0.0	1	0.0528938990175
Dermabacteraceae	0.0	0.0	1	0.0	0.0	1	0.0	0.0138204265905	0.0453719050658	0.0123594544302
Desulfovibrionaceae	0.0113815277804	0.171987530904	0.05243822877	0.209149122403	0.320173216013	0.00319510818856	0.0204235192949	0.0	0.412632913542	1.25755944939e-07
Enterobacteriaceae	9.02365460857	4.51467268623	0.0586450011326	8.45810107339	0.0391578753398	8.13592908197e-06	6.83005482103	5.39457317916	0.509721889578	5.00377820093e-08
Enterococcaceae	0.250393611169	0.00537461034075	0.524105382837	3.67623347307	0.00230340443175	0.0292967906184	0.00537461034075	0.101349794997	0.0780299491992	0.0286151395181
Erysipelotrichaceae	1.14004969934	1.04267440611	0.505544530943	0.214677293039	0.347814069194	0.632282419633	0.201010426744	0.156631501359	0.588601914524	2.07850478165e-05
Erythrobacteraceae	0.0891553009466	0.0591207137483	0.564830364074	0.0	0.0	1	0.0515962592712	0.0	0.215490663038	1.25220654217e-07
Eubacteriaceae	0.0663922453857	0.0	0.30912944971	0.0036854470908	0.0046068088635	0.873067386602	0.0	0.0	1	0.17393900174
Flavobacteriaceae	1.46062939849	0.247232075675	0.00954755341155	0.0046068088635	0.0046068088635	0.830479049799	3.54294313662	4.53770673055	0.815985514558	2.32130395376e-17
Fusobacteriaceae	1.18367888916	3.17639471138	0.373241379119	0.6311328143	0.0	0.00459410219749	0.0236482854993	0.0	0.13833971547	0.00170214761274
Gemmatimonadaceae	0.00189692129674	0.0	0.62054804732	0.0	0.0	1	0.0	0.0	1	0.367718227879
Geodermatophilaceae	0.0151753703739	0.00537461034075	0.904826358083	0.0	0.0	1	0.0118241427497	0.0230340443175	0.746183768621	0.264293970979
Halomonadaceae	0.00189692129674	0.0	0.62054804732	0.0	0.0	1	0.00107492206815	0.0	0.678845299424	0.692154472505
Hydrogenophilaceae	0.0246599768576	0.0	0.62054804732	0.0	0.0	1	0.0021498441363	0.0	0.678845299424	0.688163891883
Hyphomicrobiaceae	0.0569076389021	0.526711813394	0.00604268544568	0.562030681347	2.12834569494	0.000186783937629	0.210684725357	0.18427235454	0.759911633667	8.75606875855e-06
Intrasporangiaceae	0.0	0.0	1	0.0	0.0	1	0.0193485972267	0.0	0.331436555754	0.054856152561
Jiangellaceae	0.0	0.0	1	0.0	0.0	1	0.0042996882726	0.0	0.678845299424	0.756294381049
Kineosporiaceae	0.00189692129674	0.0	0.62054804732	0.0	0.0	1	0.0	0.0	1	0.367718227879
Lachnospiraceae	14.8623783599	21.3103300011	0.0388839278587	6.59234348367	14.4377389782	0.00109449361226	2.54326561324	5.05827613212	0.351762049567	8.04404378064e-10
Lactobacillaceae	0.686685509418	0.924432978609	0.455949516711	0.696549500161	0.0046068088635	0.00107661790616	0.0677200902935	0.0598885152255	0.456633013924	6.07446834351e-05
Leptotrichiaceae	0.0303507407478	0.021498441363	0.617877591317	0.0018427235454	0.0	0.557015579148	0.0161238310223	0.0	0.41275650585	0.0307971007086
Leuconostocaceae	0.0	0.0	1	0.0018427235454	0.0	0.383420941504	0.0	0.0	1	0.511497789804
Listeriaceae	0.0189692129674	0.0	0.431010856315	0.0	0.0	1	0.0	0.0	1	0.0529129875394
Methylobacteriaceae	0.578560995504	0.128990648178	0.0226768538499	0.0	0.0	1	1.24690959905	0.161238310223	0.469016770041	9.65923908152e-12
Microbacteriaceae	0.0227630555608	0.0	0.0502145503206	0.0	0.0	1	0.0118241427497	0.0230340443175	0.887136401437	0.000182292838199
Micrococcaceae	0.210558263938	0.0107492206815	0.00758307446791	0.0322476620445	0.0	0.0777318336812	0.148339245405	0.207306398858	0.517584676921	6.1346205078e-06
Moraxellaceae	0.212455185234	0.0752445447705	0.376961779696	0.0018427235454	0.0	0.383420941504	26.3345157476	15.1702215875	0.727054468826	2.71470767771e-19
Neisseriaceae	0.432498055656	0.0752445447705	0.0531718927087	0.0110563412724	0.0	0.106668590161	0.614855422982	0.53899663703	0.483402619015	2.73209614681e-13
Nocardiaceae	0.0208661342641	0.00537461034075	0.343161359147	0.0	0.0	1	0.0634204020209	0.0322476620445	0.940700952262	0.00396892880165
Nocardioidaceae	0.00758768518694	0.0	0.62054804732	0.0	0.0	1	0.0182736751586	0.009213617727	0.566314084159	0.392806668836
OD1_family_incertae_sedis	0.0113815277804	0.0	0.309478265546	0.0	0.0	1	0.0505213372031	0.156631501359	0.409702875495	0.000161237877975
Oxalobacteraceae	0.326270463038	0.112866817156	0.398120438797	0.0018427235454	0.009213617727	0.0402624504614	0.154788777814	0.073708941816	0.168105688778	7.4685488296e-11
Paenibacillaceae_1	5.05150141321	1.12866817156	0.599058559752	0.0	0.0	1	0.0580457916801	0.133597457042	0.571800016705	8.45096945534e-16
Pasteurellaceae	1.50046474572	1.09642050951	0.0964624023569	1.42350393882	0.0898327728383	0.887498273915	0.0376222723853	0.327083429309	0.23428425223	0.00225802379696
Patulibacteraceae	0.0	0.0	1	0.0	0.0	1	0.00107492206815	0.0	0.678845299424	0.756294381049
Peptococcaceae_1	0.0	0.0	1	0.0009213617727	0.0437646842033	0.0320302498989	0.0	0.0	1	0.0108383422441
Peptostreptococcaceae	0.303507407478	0.107492206815	0.727840034742	0.0866080066338	0.426129819874	0.0115955675843	0.00107492206815	0.198092781131	0.0270052761344	0.000150920866063
Phaselicystidaceae	0.0	0.0	1	0.0	0.0	1	0.00537461034075	0.0	0.678845299424	0.756294381049
Phyllobacteriaceae	0.0455261111216	0.0268730517038	0.634797058815	0.0	0.0	1	0.085993765452	0.271801722947	0.0658217948338	3.23061751812e-07
Planctomycetaceae	0.00189692129674	0.0	0.62054804732	0.0	0.0	1	0.00322476620445	0.0	0.520169005656	0.540562010948
Planococcaceae	0.0	0.0	1	0.0	0.0	1	0.0	0.0046068088635	0.0453719050658	0.0123594544302
Porphyromonadaceae	17.9752262079	19.2787272923	0.861052123815	2.90228958401	4.71737227622	0.00565657245692	2.82597011717	4.96613995485	0.497148520739	0.000215044404332
Prevotellaceae	1.3392264355	6.63764377083	0.0298117909343	3.0948541945	15.7184318423	0.305136305514	0.876061485542	2.41857465334	0.544293009688	0.0148801223808
Propionibacteriaceae	1.46062939849	0.306352789423	0.0189736246235	0.0018427235454	0.0	0.383420941504	2.87434161023	3.55184963376	0.655345980328	2.07147656381e-17
Pseudomonadaceae	2.0316027088	0.386971944534	0.00697141409897	0.0018427235454	0.00230340443175	0.872992959998	32.5067182629	21.0991845948	0.32270903668	1.1581687478e-19
Pseudonocardiaceae	0.0	0.0	1	0.0	0.0	1	0.0064495324089	0.009213617727	0.594362502534	0.215841847565
Puniceicoccaceae	0.0	0.0	1	0.0027640853181	0.0138204265905	0.143057753353	0.0	0.0	1	0.127222614444
Rhizobiaceae	0.18589828708	0.0322476620445	0.0327179812687	0.0009213617727	0.0	0.557015579148	0.355799204558	0.419219606579	0.844354125151	3.31702891104e-11
Rhodobacteraceae	0.0720830092759	0.0	0.0044967257412	0.0	0.0	1	0.178437063313	0.128990648178	0.839464292088	2.90763646898e-09
Rhodocyclaceae	0.0	0.0	1	0.0	0.0	1	0.013973986886	0.0	0.41275650585	0.153653493432
Rhodospirillaceae	0.00948460648368	0.0	0.431010856315	0.0	0.0046068088635	0.0259172897879	0.0021498441363	0.0598885152255	0.486191691071	0.322817769471
Rikenellaceae	1.32025722253	1.73062452972	0.461585190234	1.6805638734	5.27709955314	0.000184712348301	0.117166505428	0.55281706362	0.1886919516	2.09519723437e-08
Rubrobacteraceae	0.00758768518694	0.0	0.62054804732	0.0	0.0	1	0.0935182199291	0.0322476620445	0.240228573224	0.0456924946609
Ruminococcaceae	1.99366428287	8.4811351177	0.0129370623393	5.23978440135	14.4170083383	3.01555392367e-05	0.945931419972	1.53867416041	0.241566586969	1.05227466353e-09
SR1_family_incertae_sedis	0.00379384259347	0.0	0.62054804732	0.0	0.0	1	0.0	0.0	1	0.367718227879
Sinobacteraceae	0.0	0.0	1	0.0	0.0	1	0.00322476620445	0.009213617727	0.298884053149	0.182017834375
Spartobacteria_family_incertae_sedis	0.0	0.0	1	0.0	0.0	1	0.00752445447705	0.0	0.678845299424	0.756294381049
Sphaerobacteraceae	0.00379384259347	0.0	0.62054804732	0.0	0.0	1	0.0	0.0	1	0.367718227879
Sphingobacteriaceae	0.142269097255	0.0268730517038	0.032246074713	0.0	0.0	1	0.382672256261	0.658773667481	0.241835062393	6.16399902651e-10
Sphingomonadaceae	10.6398315534	2.38095238095	0.4410956418	0.0009213617727	0.0046068088635	0.142821443344	8.2854993013	14.580550053	0.220682363176	4.95214428095e-15
Spirochaetaceae	0.0132784490771	0.0	0.62054804732	0.0	0.0	1	0.0	0.0	1	0.367718227879
Staphylococcaceae	0.199176736157	0.0376222723853	0.0960423308149	0.0082922559543	0.00230340443175	0.483866859009	0.456841878964	0.949002625881	0.238811436447	7.51967999152e-09
Streptococcaceae	2.16059335698	0.628829409868	0.0248110156022	1.90814023126	0.135900861473	0.000298766588337	0.158013544018	0.313263002718	0.395413130396	1.13810887055e-07
Streptomycetaceae	0.00379384259347	0.0	0.430534231599	0.0	0.0	1	0.0	0.0	1	0.0528938990175
Succinivibrionaceae	0.0151753703739	0.0	0.431010856315	0.163081033768	1.92794950937	0.497916212664	0.056970869612	0.0	0.41275650585	0.715997823859
Sutterellaceae	0.491302615854	0.526711813394	0.16811910313	0.860551895702	1.12175795826	0.0414562324031	0.00967429861335	0.0	0.331436555754	4.79179144669e-08
Synergistaceae	0.0	0.0	1	0.124383839315	0.0138204265905	0.582103349391	0.0	0.0	1	0.0482898332667
TM7_family_incertae_sedis	0.115712199101	0.0591207137483	0.49767160782	0.0433040033169	0.046068088635	0.304490207843	0.0333225841127	0.0138204265905	0.746133779216	8.15850536844e-05
Thermaceae	0.0	0.0	1	0.0	0.0	1	0.00107492206815	0.0322476620445	0.0270052761344	0.00144007865541
Trueperaceae	0.0	0.0	1	0.0	0.0	1	0.0	0.0414612797715	0.0453719050658	0.0123594544302
Veillonellaceae	2.19094409773	0.521337203053	0.778848344198	12.6438476068	1.58934905791	0.00016801709275	0.298828334946	0.727875800433	0.275673567126	1.69198718499e-10
Verrucomicrobiaceae	2.26113018571	3.56874126626	0.400581327278	7.17925093288	1.38664946791	0.0153362636517	0.356874126626	0.967429861335	0.397375423594	0.000626642302537
Vibrionaceae	0.00379384259347	0.0	0.62054804732	0.0	0.0	1	0.0	0.0046068088635	0.0453719050658	0.109424710063
Victivallaceae	0.0	0.0268730517038	0.113140008152	0.0442253650896	0.0667987285208	0.109434694816	0.0	0.09213617727	0.0453719050658	0.0711621918546
Xanthobacteraceae	0.00569076389021	0.0	0.62054804732	0.0	0.0	1	0.00107492206815	0.0	0.678845299424	0.688163891883
Xanthomonadaceae	0.178310601893	0.0483714930668	0.0876390222967	0.0	0.0	1	0.756745135978	0.621919196573	0.208937045111	3.94469570053e-12
unclassified	4.04233928334	5.39610878211	0.262264367986	1.21066936933	4.33500714055	4.5568524548e-05	0.968504783403	2.20666144562	0.381826190934	5.86683568011e-06

## Sheet: Rel_Abund_Species
Species	biop_cirr	biop_ctrl	P value MW biop	faeces_cirr	faeces_ctrl	P value MW faeces	periph_cirr	portal_cirr	P value MW blood	P value KW
Abiotrophia_defectiva	0.0189692129674	0.00537461034075	0.873667733511	0.0073708941816	0.0046068088635	0.89407007873	0.00107492206815	0.0	0.678845299424	0.436096495932
Acetanaerobacterium_elongatum	0.00189692129674	0.182736751586	0.0147678673313	0.0175058736813	0.0898327728383	0.0531618804625	0.0	0.0	1	0.000672766985753
Acetatifactor_muris	0.350930439896	0.300978179082	0.613157190514	0.0	0.0	1	0.1687627647	0.124383839315	0.588562918756	5.44258637835e-07
Acetivibrio_cellulolyticus	0.0	0.0	1	0.0009213617727	0.036854470908	0.497916212664	0.0	0.0	1	0.619508342672
Acetivibrio_ethanolgignens	0.0	0.0	1	0.027640853181	0.0760123462478	0.0111735929406	0.0	0.0	1	2.2511871267e-05
Acetobacter_orleanensis	0.0	0.0	1	0.0	0.00230340443175	0.124547348518	0.0	0.0	1	0.23707100729
Achromobacter_aegrifaciens	0.248496689872	0.0913683757928	0.377081872733	0.0009213617727	0.0	0.557015579148	0.140814790928	0.216520016585	0.145836826031	6.59651491682e-10
Achromobacter_animicus	0.00379384259347	0.0	0.430534231599	0.0	0.0	1	0.0	0.0	1	0.0528938990175
Acidaminococcus_fermentans	0.0	0.0	1	0.225733634312	0.00230340443175	0.62804595723	0.0	0.0	1	0.234040080509
Acidaminococcus_intestini	0.0170722916706	0.0591207137483	0.719819334855	2.11360390657	1.11945455383	0.398030185644	0.0440718047942	0.124383839315	0.105581335194	0.0043247589758
Acidibacter_ferrireducens	0.00189692129674	0.0	0.62054804732	0.0	0.0	1	0.0	0.0	1	0.367718227879
Aciditerrimonas_ferrireducens	0.0	0.0	1	0.0	0.0	1	0.00107492206815	0.0	0.678845299424	0.756294381049
Acidovorax_avenae	0.00569076389021	0.0	0.30808002781	0.0	0.0	1	0.0	0.0230340443175	0.0453719050658	0.0118352876524
Acidovorax_ebreus	0.0113815277804	0.0	0.62054804732	0.0	0.0	1	0.0021498441363	0.0230340443175	0.486191691071	0.379971667991
Acidovorax_wautersii	0.0	0.0	1	0.0	0.0	1	0.0128990648178	0.055281706362	0.105581335194	0.00797599996173
Acinetobacter_gerneri	0.0	0.0	1	0.0	0.0	1	0.00322476620445	0.0	0.412261679314	0.153552664894
Acinetobacter_guillouiae	0.0113815277804	0.0107492206815	0.52650357866	0.0018427235454	0.0	0.383420941504	25.9088466086	14.3640300364	0.560692644656	2.00315919211e-18
Acinetobacter_haemolyticus	0.0	0.0	1	0.0	0.0	1	0.00107492206815	0.009213617727	0.0330239364102	0.00166745218114
Acinetobacter_johnsonii	0.0682891666825	0.0376222723853	0.764446904766	0.0	0.0	1	0.184886595722	0.27640853181	0.32044400815	5.62718993722e-06
Acinetobacter_kyonggiensis	0.0	0.0	1	0.0	0.0	1	0.00107492206815	0.0	0.678845299424	0.756294381049
Acinetobacter_lwoffii	0.0151753703739	0.00537461034075	0.524105382837	0.0	0.0	1	0.0655702461572	0.193485972267	0.00686505507296	2.06718484866e-05
Acinetobacter_seohaensis	0.0	0.0	1	0.0	0.0	1	0.00107492206815	0.0	0.678845299424	0.756294381049
Acinetobacter_soli	0.0132784490771	0.0	0.431010856315	0.0	0.0	1	0.0	0.0	1	0.0529129875394
Acinetobacter_ursingii	0.00758768518694	0.0	0.431010856315	0.0	0.0	1	0.0	0.0	1	0.0529129875394
Actinokineospora_cibodasensis	0.0	0.0	1	0.0	0.0	1	0.00107492206815	0.0	0.678845299424	0.756294381049
Actinomyces_bowdenii	0.00189692129674	0.0	0.62054804732	0.0	0.0	1	0.0	0.0	1	0.367718227879
Actinomyces_georgiae	0.00569076389021	0.0	0.62054804732	0.0	0.0	1	0.0	0.0	1	0.367718227879
Actinomyces_howellii	0.00379384259347	0.0	0.62054804732	0.0	0.0	1	0.0	0.0	1	0.367718227879
Actinomyces_odontolyticus	0.0265568981543	0.021498441363	0.779944038501	0.0221126825448	0.0046068088635	0.587987578294	0.0225733634312	0.0	0.520169005656	0.0422692735249
Actinomyces_turicensis	0.0	0.0	1	0.0046068088635	0.0	0.557015579148	0.0	0.0	1	0.833116156203
Actinomyces_viscosus	0.00379384259347	0.0	0.430534231599	0.0	0.0	1	0.0064495324089	0.0	0.41275650585	0.228527090847
Adhaeribacter_aerophilus	0.0	0.0	1	0.0	0.0	1	0.0021498441363	0.0	0.678845299424	0.756294381049
Adlercreutzia_equolifaciens	0.0	0.0	1	0.0009213617727	0.00230340443175	0.518514241543	0.0	0.0	1	0.626076177049
Aeribacillus_pallidus	0.00189692129674	0.0	0.62054804732	0.0	0.0	1	0.0	0.0	1	0.367718227879
Aerococcus_viridans	0.0	0.0	1	0.0	0.0	1	0.00107492206815	0.0	0.678845299424	0.756294381049
Aeromonas_caviae	0.00189692129674	0.00537461034075	0.473610958381	0.0	0.0	1	0.0	0.0	1	0.0650237641692
Aggregatibacter_aphrophilus	0.0379384259347	0.0	0.159481410969	0.0027640853181	0.0	0.557015579148	0.0021498441363	0.0	0.678845299424	0.00306361839734
Aggregatibacter_segnis	0.0777737731662	0.0107492206815	0.904826358083	0.0128990648178	0.0	0.557015579148	0.0	0.0	1	0.165728172374
Agreia_pratensis	0.00189692129674	0.0	0.62054804732	0.0	0.0	1	0.0	0.0046068088635	0.0453719050658	0.106085280971
Agrobacterium_tumefaciens	0.146062939849	0.0161238310223	0.0218381174596	0.0009213617727	0.0	0.557015579148	0.334300763195	0.391578753398	0.798513167353	6.56475540675e-11
Agromyces_indicus	0.0	0.0	1	0.0	0.0	1	0.00107492206815	0.0	0.678845299424	0.756294381049
Akkermansia_muciniphila	2.26113018571	3.56874126626	0.400581327278	7.17925093288	1.38664946791	0.0153362636517	0.355799204558	0.967429861335	0.397375423594	0.000624332719938
Albidiferax_ferrireducens	0.0	0.0	1	0.0	0.0	1	0.0021498441363	0.0	0.678845299424	0.756294381049
Albidovulum_inexpectatum	0.0	0.0	1	0.0	0.0	1	0.0	0.009213617727	0.0453719050658	0.0123594544302
Alcaligenes_aquatilis	0.0	0.0	1	0.0	0.0	1	0.00107492206815	0.0	0.678845299424	0.756294381049
Algisphaera_agarilytica	0.0265568981543	0.0	0.309478265546	0.0009213617727	0.0	0.557015579148	0.0118241427497	0.0	0.520169005656	0.223374008953
Alicyclobacillus_pohliae	0.0	0.0	1	0.0	0.0	1	0.0257981296356	0.0	0.41275650585	0.153653493432
Alishewanella_aestuarii	0.0	0.00537461034075	0.113140008152	0.0	0.0	1	0.00107492206815	0.0	0.678845299424	0.109737032296
Alishewanella_jeotgali	0.0	0.0	1	0.0	0.0	1	0.0085993765452	0.0	0.678845299424	0.756294381049
Alistipes_finegoldii	0.1745167593	0.166612920563	0.79486838086	0.0	0.0	1	0.0128990648178	0.0	0.678845299424	1.13662139581e-08
Alistipes_indistinctus	0.00758768518694	0.128990648178	0.18516715092	0.0773943889068	0.458377481918	0.000689620315186	0.0236482854993	0.244160869766	0.0332099153236	3.1577112414e-05
Alistipes_obesi	0.0	0.0161238310223	0.0181575722464	0.0451467268623	0.230340443175	1.91634454458e-05	0.00967429861335	0.0046068088635	0.298884053149	1.85642033745e-08
Alistipes_onderdonkii	0.00569076389021	0.102117596474	0.0171408567176	0.603491961119	0.72326899157	0.0138917969777	0.00322476620445	0.0	0.678845299424	5.05207197453e-07
Alistipes_putredinis	0.312992013961	0.515962592712	0.192238419655	0.550052978302	2.4231814622	0.000148024404884	0.013973986886	0.119777030451	0.238721584695	1.51943902679e-08
Alistipes_senegalensis	0.711345486276	0.666451682253	0.634797058815	0.0322476620445	0.0967429861335	0.00668698393333	0.0376222723853	0.064495324089	0.298884053149	3.92940503799e-06
Alistipes_shahii	0.00948460648368	0.064495324089	0.04670679267	0.370387432625	0.831528999862	0.00084885273717	0.0150489089541	0.0	0.678845299424	2.31842439448e-09
Alistipes_timonensis	0.0986399074302	0.0698699344298	0.970806725455	0.0018427235454	0.518265997144	0.00658678166896	0.00107492206815	0.119777030451	0.255218368852	4.49814660321e-06
Alkalibacter_saccharofermentans	0.0170722916706	0.0107492206815	0.915581586616	0.0	0.0	1	0.0042996882726	0.0	0.678845299424	0.0484735849723
Alkaliphilus_peptidifermentans	0.0	0.0	1	0.0	0.0	1	0.00107492206815	0.0	0.678845299424	0.756294381049
Alkanindiges_hongkongensis	0.00189692129674	0.0	0.62054804732	0.0	0.0	1	0.0236482854993	0.009213617727	0.594460013386	0.386236850025
Allisonella_histaminiformans	0.00758768518694	0.0268730517038	0.431010856315	0.0211913207721	0.0207306398858	0.831280250882	0.0	0.0	1	0.133411046314
Allobaculum_stercoricanis	0.00379384259347	0.021498441363	0.184918215831	0.0	0.0	1	0.0236482854993	0.0	0.678845299424	0.00679696451002
Alloprevotella_rava	0.519756435305	2.47769536709	0.24612028667	0.0009213617727	0.287925553969	0.129076642259	0.328926152854	0.09213617727	0.0867645310291	1.54848793346e-11
Alloprevotella_tannerae	0.0113815277804	0.0	0.431010856315	0.0027640853181	0.0	0.383524185583	0.0	0.0	1	0.335152801229
Altererythrobacter_aestuarii	0.0	0.00537461034075	0.113140008152	0.0	0.0	1	0.0042996882726	0.0	0.678845299424	0.115250584731
Altererythrobacter_dongtanensis	0.0	0.0	1	0.0	0.0	1	0.00322476620445	0.0	0.678845299424	0.756294381049
Altererythrobacter_marinus	0.0891553009466	0.0537461034075	0.403851530687	0.0	0.0	1	0.0472965709986	0.0	0.215490663038	3.4542611191e-07
Anaerobacterium_chartisolvens	0.147959861145	0.220359023971	0.323883364981	0.187036439858	0.186575758972	0.0102238138703	0.0021498441363	0.0	0.520007945874	6.72496577859e-06
Anaerococcus_murdochii	0.0	0.0	1	0.0018427235454	0.0	0.383420941504	0.0	0.0	1	0.511497789804
Anaerococcus_octavius	0.0	0.0	1	0.0	0.0	1	0.00967429861335	0.0	0.520169005656	0.378608915611
Anaerococcus_vaginalis	0.0	0.0	1	0.0	0.0	1	0.00107492206815	0.0	0.678845299424	0.756294381049
Anaerofilum_pentosovorans	0.0	0.0	1	0.0009213617727	0.009213617727	0.135870626352	0.0	0.0	1	0.123671446094
Anaeroglobus_geminatus	0.0132784490771	0.0	0.62054804732	0.0110563412724	0.0	0.106668590161	0.0	0.0	1	0.0670975637452
Anaeromyxobacter_sp.	0.0	0.0	1	0.0	0.0	1	0.00107492206815	0.0	0.678845299424	0.756294381049
Anaeroplasma_abactoclasticum	0.00948460648368	0.0	0.431010856315	0.0	0.0	1	0.0	0.0	1	0.0529129875394
Anaeroplasma_bactoclasticum	0.0	0.0268730517038	0.113140008152	0.0967429861335	0.0	0.557015579148	0.0	0.0	1	0.126943471725
Anaerosporobacter_mobilis	0.00758768518694	0.0161238310223	0.764838969938	0.0	0.00230340443175	0.124547348518	0.00107492206815	0.0	0.678845299424	0.264946475324
Anaerostipes_caccae	0.0	0.0	1	0.0055281706362	0.0	0.274673677968	0.0	0.105956603861	0.0453719050658	0.20709586248
Anaerostipes_hadrus	0.0493199537151	0.558959475438	0.00198081771064	0.0709448564979	0.0714055373843	0.383294229217	0.0021498441363	0.0783157506795	0.255218368852	0.000100639387546
Anaerotruncus_colihominis	0.0550107176053	0.0376222723853	0.680416407783	0.027640853181	0.0714055373843	0.00172660674759	0.0	0.0	1	5.38986238164e-06
Anaerovorax_odorimutans	0.00569076389021	0.042996882726	0.431010856315	0.0082922559543	0.124383839315	8.20068270714e-06	0.0	0.0	1	6.84996789735e-09
Ancylobacter_polymorphus	0.0	0.0	1	0.0	0.0	1	0.0042996882726	0.0	0.520169005656	0.378608915611
Angustibacter_luteus	0.0	0.0	1	0.0009213617727	0.0	0.557015579148	0.0	0.0	1	0.833116156203
Anoxybacillus_tepidamans	0.00379384259347	0.0	0.62054804732	0.0	0.0	1	0.0	0.0	1	0.367718227879
Aquabacterium_commune	0.00379384259347	0.0	0.62054804732	0.0	0.0	1	0.0	0.0783157506795	0.00351588889857	0.000971947536056
Aquabacterium_fontiphilum	0.0341445833412	0.0	0.22310185505	0.0	0.0	1	0.021498441363	0.0598885152255	0.539024161444	0.0304758970156
Aquincola_tertiaricarbonis	0.0	0.0	1	0.0	0.0	1	0.0	0.0046068088635	0.0453719050658	0.0123594544302
Aquisphaera_giovannonii	0.0	0.0	1	0.0	0.0	1	0.00107492206815	0.0	0.678845299424	0.756294381049
Aquitalea_magnusonii	0.0	0.0	1	0.0	0.0	1	0.0042996882726	0.0	0.678845299424	0.756294381049
Arcobacter_suis	0.0	0.0	1	0.0	0.0	1	0.0021498441363	0.0	0.678845299424	0.756294381049
Armatimonas_rosea	0.0	0.00537461034075	0.113140008152	0.0	0.0	1	0.0	0.0	1	0.0041943185129
Arthrobacter_agilis	0.0	0.0	1	0.0	0.0	1	0.0	0.0506748974985	0.0453719050658	0.0123594544302
Arthrobacter_equi	0.00948460648368	0.0	0.431010856315	0.0	0.0	1	0.0118241427497	0.0506748974985	0.180976828264	0.0504153871601
Arthrobacter_gangotriensis	0.0	0.0	1	0.0	0.0	1	0.00107492206815	0.0	0.678845299424	0.756294381049
Arthrobacter_russicus	0.00189692129674	0.0	0.62054804732	0.0	0.0	1	0.0128990648178	0.027640853181	0.746183768621	0.282660212849
Arthrobacter_tumbae	0.0	0.0	1	0.0	0.0	1	0.00107492206815	0.0	0.678845299424	0.756294381049
Asaccharobacter_celatus	0.0	0.00537461034075	0.113140008152	0.0	0.00230340443175	0.124547348518	0.0	0.0	1	0.0498403487467
Asinibacterium_lactis	0.0	0.0	1	0.0	0.0	1	0.0021498441363	0.0414612797715	0.255218368852	0.168540975547
Asteroleplasma_anaerobium	0.0	0.00537461034075	0.113140008152	0.0	0.0	1	0.0	0.0	1	0.0041943185129
Atopobium_minutum	0.0	0.0	1	0.0018427235454	0.0	0.557015579148	0.0	0.0	1	0.833116156203
Atopobium_parvulum	0.18020752319	0.0107492206815	0.58629589423	0.036854470908	0.0	0.0775681402134	0.0	0.0	1	0.0150982665272
Atopococcus_tabaci	0.0	0.0	1	0.0	0.0	1	0.0204235192949	0.0	0.331535175817	0.0548661262026
Atopostipes_suicloacalis	0.00189692129674	0.0	0.62054804732	0.0	0.0	1	0.0	0.0	1	0.367718227879
Aureibacter_tunicatorum	0.0	0.0	1	0.0	0.0	1	0.00107492206815	0.0	0.678845299424	0.756294381049
Aureimonas_phyllosphaerae	0.00189692129674	0.0	0.62054804732	0.0	0.0	1	0.013973986886	0.0	0.678845299424	0.696095006483
Azospirillum_amazonense	0.0	0.0	1	0.0	0.0	1	0.00107492206815	0.0	0.678845299424	0.756294381049
Bacillus_abyssalis	0.0	0.0	1	0.0	0.0	1	0.00752445447705	0.0	0.678845299424	0.756294381049
Bacillus_aquimaris	0.0	0.0	1	0.0	0.00230340443175	0.124547348518	0.0	0.0	1	0.23707100729
Bacillus_coagulans	0.00189692129674	0.0	0.62054804732	0.0	0.0	1	0.00107492206815	0.0	0.678845299424	0.692154472505
Bacillus_deserti	0.00948460648368	0.00537461034075	0.915533923003	0.0	0.0	1	0.0	0.027640853181	0.0453719050658	0.0172438998167
Bacillus_oceanisediminis	0.0	0.0	1	0.0	0.0	1	0.00322476620445	0.0	0.678845299424	0.756294381049
Bacillus_thermoamylovorans	0.252290532466	0.0	0.62054804732	0.0	0.0	1	0.013973986886	0.0	0.520169005656	0.542757090746
Bacteroides_barnesiae	0.0	0.0	1	0.0681807711798	0.009213617727	0.915178521189	0.0	0.0	1	0.578659714745
Bacteroides_caccae	0.0	0.0	1	0.0018427235454	0.0	0.383420941504	0.0	0.0	1	0.511497789804
Bacteroides_cellulosilyticus	0.0113815277804	0.161238310223	0.18516715092	0.0976643479062	0.928271985995	0.000377158527943	0.0021498441363	0.0	0.520007945874	1.76969889029e-06
Bacteroides_clarus	0.0	0.0	1	0.0009213617727	0.00691021329525	0.497916212664	0.0	0.0	1	0.619508342672
Bacteroides_coagulans	0.0	0.0	1	0.0027640853181	0.0	0.383524185583	0.0	0.0	1	0.511548574527
Bacteroides_coprocola	0.0436291898249	0.0	0.62054804732	1.28437831114	0.688717925093	0.844128314189	0.056970869612	0.764730271341	0.00110365999298	0.0170177747621
Bacteroides_coprophilus	0.269362824136	0.193485972267	0.0424517211675	1.28437831114	0.297139171696	0.263787822684	0.0838439213157	0.142811074769	0.922037132353	0.0168708072665
Bacteroides_dorei	0.0	0.0	1	0.0018427235454	0.0046068088635	0.338836135155	0.0	0.0	1	0.213515347923
Bacteroides_eggerthii	0.0	0.0967429861335	0.113140008152	0.0958216243608	0.983553692357	0.00562279636522	0.0	0.0	1	0.000144766484484
Bacteroides_faecichinchillae	0.0	0.0	1	0.0	0.00230340443175	0.124547348518	0.0	0.0	1	0.23707100729
Bacteroides_faecis	0.151753703739	1.55863699882	0.103761687975	2.9363799696	2.6258810522	0.850563014208	0.0257981296356	0.124383839315	0.975889203462	1.60250120757e-10
Bacteroides_finegoldii	0.0	0.0	1	0.0027640853181	0.0	0.274673677968	0.0	0.0	1	0.263776050086
Bacteroides_fragilis	1.43407250033	0.204235192949	0.0812052010474	4.18666789515	0.479108121804	0.185901255816	0.0107492206815	0.0046068088635	0.801077273011	1.03051197633e-05
Bacteroides_helcogenes	0.0	0.0	1	0.0	0.122080434883	0.124547348518	0.0	0.0	1	0.23707100729
Bacteroides_intestinalis	0.0	0.0	1	0.0119777030451	0.0	0.557015579148	0.0	0.0	1	0.833116156203
Bacteroides_massiliensis	0.0	0.515962592712	0.113140008152	0.131754733496	0.467591099645	0.0426337842992	0.00107492206815	0.216520016585	0.255218368852	0.0973796525417
Bacteroides_nordii	0.0	0.0	1	0.0488321739531	0.009213617727	0.907176922114	0.0	0.0	1	0.168243761638
Bacteroides_ovatus	0.502684143635	1.18778888531	0.141088641897	4.20785921592	1.70221587506	0.405873673195	0.191336128131	0.649560049754	0.661534307172	2.32681610927e-08
Bacteroides_pectinophilus	0.0455261111216	0.0	0.62054804732	0.0	0.0691021329525	0.124547348518	0.0	0.0	1	0.396753123392
Bacteroides_plebeius	0.0208661342641	1.40277329894	0.719819334855	0.321555258672	2.74105127378	0.111725936481	0.225733634312	0.138204265905	0.980221279553	0.498145347055
Bacteroides_rodentium	0.45336418992	0.661077071912	0.548083556814	0.0	0.0	1	0.190261206063	0.110563412724	0.647200685712	6.0659467326e-09
Bacteroides_salyersiae	0.0	0.0	1	0.197171419358	0.0322476620445	0.0452730678072	0.0	0.0	1	0.00447903854936
Bacteroides_stercorirosoris	0.136578333365	0.13973986886	0.473381879212	0.0	0.0	1	0.056970869612	0.299442576128	0.67336298535	3.09646326729e-07
Bacteroides_stercoris	0.0853614583531	0.161238310223	0.40977174247	1.18210715437	0.403095775556	0.331976155172	0.0161238310223	0.0	0.520169005656	6.58441054238e-05
Bacteroides_thetaiotaomicron	0.0	0.0	1	0.0018427235454	0.0	0.383420941504	0.0	0.0	1	0.511497789804
Bacteroides_uniformis	0.0512168750119	1.12866817156	0.0210124631654	2.06569309439	5.60878979131	0.00468462419575	0.0236482854993	0.331690238172	0.15117402163	9.72369936133e-12
Bacteroides_vulgatus	3.90765787127	2.60131140492	0.806183693661	16.9770120238	8.56636108168	0.0476131603227	0.28485434806	1.21619753996	0.218284215728	1.9440182428e-11
Bacteroides_xylanisolvens	0.0	0.0	1	0.0	0.00230340443175	0.124547348518	0.0	0.0	1	0.23707100729
Bacteroides_xylanolyticus	0.358518125083	0.838439213157	0.0534684262808	0.163081033768	0.435343437601	0.000454053393874	0.110716973019	0.0	0.26727641985	1.4895438849e-08
Barnesiella_intestinihominis	7.91016180739	8.68537031065	0.833594370967	0.308656193855	1.96250057585	1.46323645109e-07	0.964205095131	1.90721886949	0.496637225091	3.88459691767e-10
Barnesiella_viscericola	8.34076294175	8.44351284532	0.833553829302	0.0064495324089	0.0	0.145953308738	1.52101472643	2.9161100106	0.425925223525	7.95255105943e-16
Bdellovibrio_bacteriovorus	0.00189692129674	0.0	0.62054804732	0.0	0.0	1	0.0042996882726	0.073708941816	0.692338155391	0.28065324716
Bifidobacterium_animalis	0.0132784490771	0.0	0.62054804732	0.0	0.0	1	0.0	0.0	1	0.367718227879
Bifidobacterium_bifidum	0.00189692129674	0.0	0.62054804732	0.0193485972267	0.00230340443175	0.353420016077	0.0	0.0	1	0.131234395665
Bifidobacterium_breve	0.576664074208	0.0	0.62054804732	0.269958999401	0.0	0.0404287851158	0.0	0.0	1	0.00473545105231
Bifidobacterium_dentium	0.0132784490771	0.0	0.62054804732	0.0617312387709	0.0	0.0203527808162	0.0	0.018427235454	0.0453719050658	0.00175414930517
Bifidobacterium_longum	0.0208661342641	0.123616037837	0.012694118415	0.872529598747	0.0391578753398	0.0792736456774	0.0451467268623	0.17045192795	0.0023725790004	0.000192055723593
Bifidobacterium_pseudocatenulatum	0.0	0.0	1	0.0	0.00230340443175	0.124547348518	0.0	0.0	1	0.23707100729
Bifidobacterium_saeculare	0.0	0.0	1	0.0009213617727	0.0	0.557015579148	0.0	0.0	1	0.833116156203
Bifidobacterium_stercoris	0.00758768518694	0.150489089541	0.0171408567176	0.121619753996	0.101349794997	0.427042456956	0.0118241427497	0.0	0.678845299424	0.00124058424532
Blastocatella_fastidiosa	0.00948460648368	0.0	0.62054804732	0.0	0.0	1	0.00107492206815	0.0	0.678845299424	0.688163891883
Blastococcus_aggregatus	0.0113815277804	0.0	0.62054804732	0.0	0.0	1	0.0085993765452	0.0	0.520169005656	0.542084781315
Blastococcus_jejuensis	0.0	0.0	1	0.0	0.0	1	0.00322476620445	0.0	0.520169005656	0.378608915611
Blastopirellula_cremea	0.0	0.0	1	0.0	0.0	1	0.00107492206815	0.0	0.678845299424	0.756294381049
Blautia_faecis	0.0	0.424594216919	0.00038666293321	0.0773943889068	0.112866817156	0.00623232692431	0.00107492206815	0.0	0.678845299424	3.10631607812e-10
Blautia_glucerasea	0.0	0.0	1	0.0138204265905	0.00230340443175	0.89407007873	0.0	0.0	1	0.577336232077
Blautia_luti	0.0	0.268730517038	0.00279737520665	0.0331690238172	0.082922559543	0.389533862433	0.0	0.0506748974985	0.00351588889857	0.000312812376684
Blautia_stercoris	0.0170722916706	0.00537461034075	0.662252117827	0.0027640853181	0.0207306398858	0.00957226637655	0.0128990648178	0.0	0.678845299424	0.027420112089
Blautia_wexlerae	0.064495324089	0.865312264861	0.0732139510532	0.0377758326807	0.117473626019	0.00285836441495	0.0021498441363	0.0	0.520007945874	4.50632247206e-06
Bordetella_bronchiseptica	0.0	0.0	1	0.0	0.0	1	0.0150489089541	0.0	0.678845299424	0.756294381049
Brachyspira_aalborgi	0.0	0.0	1	0.0	0.0529783019303	0.124547348518	0.0	0.0	1	0.23707100729
Bradyrhizobium_arachidis	0.00948460648368	0.0	0.30912944971	0.0	0.0	1	0.0	0.027640853181	0.0453719050658	0.0118446369542
Bradyrhizobium_canariense	0.0	0.0	1	0.0	0.0	1	0.0042996882726	0.036854470908	0.255218368852	0.168540975547
Brenneria_alni	0.0	0.0	1	0.0	0.0	1	0.00107492206815	0.0	0.678845299424	0.756294381049
Brevibacillus_brevis	4.92061384373	1.12329356122	0.599058559752	0.0	0.0	1	0.0548210254757	0.0	0.215490663038	5.22558382971e-17
Brevibacillus_levickii	0.0	0.0	1	0.0	0.0	1	0.00107492206815	0.0	0.678845299424	0.756294381049
Brevibacterium_casei	0.00948460648368	0.0	0.62054804732	0.0	0.0	1	0.0021498441363	0.0	0.678845299424	0.688163891883
Brevibacterium_massiliense	0.0	0.00537461034075	0.113140008152	0.0	0.0	1	0.0	0.0	1	0.0041943185129
Brevifollis_gellanilyticus	0.0	0.0	1	0.0	0.0	1	0.00752445447705	0.0	0.678845299424	0.756294381049
Brevundimonas_lenta	0.0151753703739	0.0	0.430534231599	0.0	0.0	1	0.0	0.0	1	0.0528938990175
Brevundimonas_naejangsanensis	0.0	0.0	1	0.0	0.0	1	0.0225733634312	0.0	0.331436555754	0.054856152561
Brevundimonas_vesicularis	0.639262477	0.13973986886	0.0226432863883	0.0027640853181	0.0	0.274673677968	1.36837579276	1.69991247063	0.669163174814	8.83930407039e-15
Brochothrix_thermosphacta	0.00189692129674	0.0	0.62054804732	0.0	0.0	1	0.0	0.0	1	0.367718227879
Burkholderia_andropogonis	0.00379384259347	0.0	0.62054804732	0.0	0.0	1	0.0	0.0	1	0.367718227879
Burkholderia_caledonica	0.0	0.0	1	0.0009213617727	0.0	0.557015579148	0.0042996882726	0.0	0.678845299424	0.925227475066
Butyricicoccus_pullicaecorum	0.195382893564	0.0913683757928	0.568738297834	0.0350117473626	0.0046068088635	0.692463203969	0.0472965709986	0.0	0.331535175817	8.466676505e-06
Butyricimonas_faecihominis	0.0	0.021498441363	0.0181575722464	0.0681807711798	0.124383839315	0.00449756618017	0.0	0.0	1	3.26726322236e-08
Butyricimonas_paravirosa	0.0	0.0483714930668	0.0181575722464	0.104113880315	0.0506748974985	0.418695726752	0.00752445447705	0.0	0.678845299424	0.00149833381859
Butyricimonas_synergistica	0.0	0.0	1	0.0	0.0161238310223	0.0259495846987	0.0	0.0	1	0.0176524571161
Butyricimonas_virosa	0.0	0.021498441363	0.113140008152	0.0479108121804	0.0414612797715	0.0688958902938	0.0	0.0	1	0.00402784456148
Caldimonas_manganoxidans	0.00379384259347	0.128990648178	0.431010856315	0.0128990648178	0.0483714930668	0.831312934961	0.0	0.0	1	0.505325531792
Caloramator_mitchellensis	0.0	0.00537461034075	0.113140008152	0.0156631501359	0.0299442576128	0.158172636841	0.0	0.0	1	0.102696931473
Calothrix_desertica	0.00189692129674	0.0	0.62054804732	0.0	0.0	1	0.0	0.0	1	0.367718227879
Campylobacter_concisus	0.0265568981543	0.00537461034075	0.49526234898	0.155710139586	0.0	0.0776909093568	0.0	0.115170221588	0.0453719050658	0.0337136539729
Campylobacter_gracilis	0.0417322685282	0.0	0.62054804732	0.0221126825448	0.0	0.0403951475707	0.0021498441363	0.0	0.678845299424	0.0178019142911
Campylobacter_hominis	0.0	0.0	1	0.0018427235454	0.0	0.383420941504	0.0	0.0	1	0.511497789804
Candidate_division	0.00379384259347	0.0	0.62054804732	0.0	0.0	1	0.0	0.0	1	0.367718227879
Candidatus_Arthromitus	0.0170722916706	0.0161238310223	0.785279987005	0.0	0.0	1	0.0	0.0	1	0.000197427333856
Candidatus_Protochlamydia	0.00189692129674	0.0	0.62054804732	0.0	0.0	1	0.0	0.0	1	0.367718227879
Candidimonas_nitroreducens	0.0	0.0	1	0.0	0.0	1	0.00107492206815	0.0	0.678845299424	0.756294381049
Capnocytophaga_canimorsus	0.0	0.0	1	0.0	0.0	1	0.00967429861335	0.0	0.678845299424	0.756294381049
Capnocytophaga_sputigena	0.0	0.0	1	0.0	0.0	1	0.00107492206815	0.0	0.678845299424	0.756294381049
Cardiobacterium_hominis	0.0	0.0	1	0.0036854470908	0.0	0.383524185583	0.0	0.0	1	0.511548574527
Casaltella_massiliensis	0.0	0.0	1	0.0064495324089	0.00230340443175	0.539729319838	0.0	0.0	1	0.632613820778
Castellaniella_hirudinis	0.00758768518694	0.0	0.62054804732	0.0	0.0	1	0.0	0.0	1	0.367718227879
Catabacter_hongkongensis	0.0815676157596	0.128990648178	0.558181871362	0.0009213617727	0.0115170221588	0.0320108151434	0.021498441363	0.0	0.412632913542	5.74268540501e-06
Caulobacter_fusiformis	0.0	0.0	1	0.0	0.0	1	0.0021498441363	0.0	0.678845299424	0.756294381049
Caulobacter_mirabilis	0.0151753703739	0.0	0.431010856315	0.0	0.0	1	0.0	0.036854470908	0.0453719050658	0.0518508008885
Caulobacter_segnis	0.0189692129674	0.0	0.62054804732	0.0	0.0	1	0.0150489089541	0.0	0.41275650585	0.316148877898
Cedecea_davisae	0.0	0.0	1	0.0	0.0	1	0.00322476620445	0.0046068088635	0.773117116291	0.140540571184
Cellulosilyticum_lentocellum	0.0	0.0	1	0.0064495324089	0.00691021329525	0.351239261237	0.0	0.0138204265905	0.0453719050658	0.216276536346
Cellvibrio_ostraviensis	0.0	0.0	1	0.0	0.0	1	0.0128990648178	0.0	0.678845299424	0.756294381049
Centipeda_periodontii	0.0379384259347	0.0	0.309478265546	0.009213617727	0.0	0.383524185583	0.0	0.0	1	0.0933209702862
Chelatococcus_sambhunathii	0.00758768518694	0.0	0.62054804732	0.0	0.0	1	0.0	0.0	1	0.367718227879
Chitinophaga_oryziterrae	0.00189692129674	0.0	0.62054804732	0.0	0.0	1	0.0	0.0	1	0.367718227879
Chondromyces_apiculatus	0.0	0.0	1	0.0	0.0	1	0.00537461034075	0.0	0.678845299424	0.756294381049
Chondromyces_robustus	0.0	0.0	1	0.0	0.0	1	0.00107492206815	0.0	0.678845299424	0.756294381049
Christensenella_minuta	0.036041504638	0.263355906697	0.535643527931	0.110563412724	0.458377481918	0.00400008868147	0.0924432978609	0.26258810522	0.394692012337	0.0227500926206
Chryseobacterium_hispanicum	0.0	0.0	1	0.0	0.0	1	0.0182736751586	0.0875293684065	0.975903075959	0.0314377267586
Chryseobacterium_tructae	0.239012083389	0.0698699344298	0.0615844030497	0.0	0.0	1	0.467591099645	0.511355783849	0.265825870906	5.79662535994e-13
Chryseobacterium_yonginense	0.0	0.0	1	0.0	0.0	1	0.0042996882726	0.0	0.678845299424	0.756294381049
Chungangia_koreensis	0.0	0.0	1	0.0	0.0	1	0.00967429861335	0.0	0.678845299424	0.756294381049
Citricoccus_parietis	0.0	0.0	1	0.0	0.0	1	0.00322476620445	0.0	0.678845299424	0.756294381049
Citricoccus_yambaruensis	0.0	0.0	1	0.0	0.0	1	0.00107492206815	0.0	0.678845299424	0.756294381049
Citrobacter_braakii	0.0625984027923	0.725572396001	0.957755415223	0.186115078085	0.0	0.0404848627546	0.0021498441363	0.0230340443175	0.486191691071	0.1798606837
Citrobacter_sedlakii	0.0	0.0	1	0.0009213617727	0.0	0.557015579148	0.0	0.0	1	0.833116156203
Cloacibacterium_normanense	0.0113815277804	0.0	0.431010856315	0.0	0.00230340443175	0.124547348518	0.0193485972267	0.0	0.520169005656	0.440162005956
Clostridium_acetireducens	0.0	0.0	1	0.0	0.00691021329525	0.124547348518	0.0	0.0	1	0.23707100729
Clostridium_acidisoli	0.0132784490771	0.0	0.62054804732	0.0	0.0	1	0.0	0.0	1	0.367718227879
Clostridium_aerotolerans	0.538725648273	0.456841878964	0.747469586212	0.0	0.0	1	0.0892185316565	0.465287695214	0.927512499679	1.55542633496e-07
Clostridium_aldenense	0.153650625036	0.634204020209	0.0424836871289	0.0930575390427	0.313263002718	0.0347870817558	0.00967429861335	0.0	0.412632913542	4.08322581641e-08
Clostridium_aldrichii	0.0	0.0	1	0.0	0.00230340443175	0.124547348518	0.0	0.0	1	0.23707100729
Clostridium_alkalicellulosi	0.0	0.0	1	0.0018427235454	0.0046068088635	0.158111188061	0.0	0.0	1	0.134440215225
Clostridium_amygdalinum	0.106227592617	0.204235192949	0.181549915887	0.0	0.0	1	0.0720197785661	0.0	0.41275650585	4.79727496665e-08
Clostridium_asparagiforme	0.0796706944629	0.134365258519	0.174779629201	0.0009213617727	0.112866817156	0.0338840826423	0.25583145222	0.115170221588	0.265128121849	0.000123713173236
Clostridium_butyricum	0.0	0.0	1	0.0055281706362	0.0	0.557015579148	0.0	0.0	1	0.833116156203
Clostridium_cadaveris	0.0	0.0	1	0.0009213617727	0.0	0.557015579148	0.0	0.0	1	0.833116156203
Clostridium_cavendishii	0.0208661342641	0.0107492206815	0.771001026205	0.0	0.0	1	0.0	0.0	1	0.00131949150586
Clostridium_celerecrescens	0.27884743062	0.28485434806	0.698259180437	0.0562030681347	0.055281706362	0.00016361598251	0.0677200902935	0.0	0.331535175817	9.48519580046e-09
Clostridium_cellobioparum	0.00948460648368	0.0107492206815	0.134741662079	0.0018427235454	0.00691021329525	0.831288387362	0.0	0.0	1	0.0577054961908
Clostridium_cellulolyticum	0.00569076389021	0.0268730517038	0.431010856315	0.0	0.00691021329525	0.124547348518	0.0	0.0	1	0.152203130491
Clostridium_clariflavum	0.0189692129674	0.00537461034075	0.697541607852	0.0009213617727	0.0898327728383	0.0302091202572	0.00967429861335	0.0506748974985	0.255218368852	0.102125158043
Clostridium_clostridioforme	0.121402962991	0.0967429861335	0.858179403639	0.42659050076	0.0437646842033	0.0158692653841	0.00107492206815	0.0	0.678845299424	1.06677309819e-07
Clostridium_cocleatum	0.0474230324184	0.0537461034075	0.909532986871	0.0027640853181	0.0	0.383524185583	0.165537998495	0.0	0.267356700193	0.000585129918295
Clostridium_colinum	0.0	0.0	1	0.0110563412724	0.009213617727	0.351239261237	0.0021498441363	0.0	0.678845299424	0.469356075354
Clostridium_disporicum	0.821366921486	0.0107492206815	0.873738608835	0.0230340443175	0.232643847607	0.0129017131709	0.0	0.0	1	0.00123795642792
Clostridium_ghonii	0.00379384259347	0.0	0.62054804732	0.0009213617727	0.00691021329525	0.497916212664	0.0	0.0	1	0.718223413375
Clostridium_glycyrrhizinilyticum	0.0	0.0	1	0.0009213617727	0.009213617727	0.135870626352	0.0	0.0	1	0.123671446094
Clostridium_hathewayi	0.0	0.0322476620445	0.00277769938653	0.124383839315	0.00230340443175	0.0645541246849	0.0	0.0	1	0.000169712696462
Clostridium_hiranonis	0.0	0.0	1	0.0	0.0	1	0.0	0.036854470908	0.0453719050658	0.0123594544302
Clostridium_histolyticum	0.0	0.0	1	0.0	0.0	1	0.00537461034075	0.0	0.412632913542	0.153628285154
Clostridium_homopropionicum	0.00948460648368	0.0	0.62054804732	0.0	0.0	1	0.0	0.0	1	0.367718227879
Clostridium_hylemonae	0.341445833412	0.0268730517038	0.525656433038	0.0313263002718	0.0230340443175	0.502564553585	0.0	0.0	1	0.0233243749943
Clostridium_indolis	2.22698560237	1.29528109212	0.833432026301	0.0	0.0046068088635	0.0259172897879	0.520262280985	1.25765881974	0.487513310747	2.22324622734e-11
Clostridium_innocuum	0.028453819451	0.0	0.222839980878	0.0147417883632	0.0	0.0201187894302	0.0	0.0	1	0.00174831485286
Clostridium_jejuense	0.0	0.00537461034075	0.113140008152	0.0	0.0	1	0.0	0.09213617727	0.0453719050658	0.0104303765922
Clostridium_lactatifermentans	0.0872583796498	0.440718047942	0.346628696064	0.178744183904	0.158934905791	0.034736328432	0.00752445447705	0.0	0.520169005656	2.2483427165e-05
Clostridium_lavalense	0.121402962991	0.193485972267	0.603172648773	0.0064495324089	0.0	0.383524185583	0.0376222723853	0.0	0.520169005656	1.91633530065e-06
Clostridium_leptum	0.199176736157	0.35472428249	0.0606076531029	0.120698392224	0.331690238172	0.121107096014	0.00107492206815	0.018427235454	0.255218368852	2.51667396997e-08
Clostridium_methylpentosum	0.0246599768576	0.085993765452	0.111171698366	0.466209056986	0.997374118948	0.00122234017601	0.085993765452	0.0	0.267356700193	4.00009677471e-05
Clostridium_oroticum	0.0815676157596	0.0591207137483	0.828061722301	0.0046068088635	0.00691021329525	0.412091874546	0.00752445447705	0.0	0.41275650585	1.07313046366e-05
Clostridium_paraputrificum	0.0265568981543	0.171987530904	0.719819334855	0.0248767678629	0.0	0.557015579148	0.0	0.0	1	0.157060091677
Clostridium_perfringens	0.992089838193	3.33225841127	0.40977174247	0.0709448564979	0.0	0.199978156196	0.0	0.0	1	0.0289012774492
Clostridium_polysaccharolyticum	0.036041504638	0.0322476620445	0.669277599614	0.0009213617727	0.00230340443175	0.518514241543	0.0	0.0	1	9.72493631023e-07
Clostridium_populeti	0.189692129674	0.102117596474	0.854850453106	0.0	0.0046068088635	0.0259172897879	0.0	0.0	1	3.40539277574e-09
Clostridium_propionicum	0.00379384259347	0.0322476620445	0.18516715092	0.0405399179988	0.0529783019303	0.0101621112411	0.0021498441363	0.0	0.678845299424	9.60664520944e-05
Clostridium_saccharogumia	0.00379384259347	0.0	0.62054804732	0.0	0.0	1	0.0	0.0	1	0.367718227879
Clostridium_saccharolyticum	1.03951287061	1.05879823713	0.726091241662	0.0119777030451	0.264891509651	5.49055543046e-05	0.36009889283	0.810798359976	0.646085967414	4.96135294775e-09
Clostridium_scindens	0.0398353472314	0.0161238310223	1.0	0.0386971944534	0.0	0.0563198641912	0.021498441363	0.0967429861335	0.486306995289	0.126323703384
Clostridium_sphenoides	0.0132784490771	0.0913683757928	0.000107248705609	0.0119777030451	0.0230340443175	0.163390727197	0.0	0.0	1	9.87950787307e-09
Clostridium_spiroforme	0.0322476620445	0.247232075675	0.0111296449863	0.0433040033169	0.0875293684065	0.0653907269187	0.00322476620445	0.0	0.678845299424	3.32017323657e-05
Clostridium_sporosphaeroides	0.0	0.0	1	0.0036854470908	0.0437646842033	0.0294640550508	0.0	0.0	1	0.00331894843363
Clostridium_straminisolvens	0.0	0.0	1	0.0257981296356	0.00230340443175	0.539729319838	0.0	0.0	1	0.632613820778
Clostridium_sufflavum	0.0569076389021	0.0161238310223	0.829862352992	0.0	0.0	1	0.0	0.0	1	4.16672004204e-05
Clostridium_swellfunianum	0.0	0.0	1	0.0	0.00691021329525	0.0259495846987	0.0	0.0	1	0.0176524571161
Clostridium_symbiosum	0.00189692129674	0.0	0.62054804732	0.0562030681347	0.00691021329525	0.0992677260865	0.0	0.0	1	5.48801669445e-05
Clostridium_tertium	0.0	0.0	1	0.0	0.00230340443175	0.124547348518	0.0	0.0	1	0.23707100729
Clostridium_thermosuccinogenes	0.0151753703739	0.064495324089	0.133208086348	0.0	0.0	1	0.0	0.0	1	4.82656026056e-06
Clostridium_viride	0.00189692129674	0.00537461034075	0.473610958381	0.0027640853181	0.00691021329525	0.518514241543	0.0	0.0	1	0.430571535688
Clostridium_xylanolyticum	0.0910522222433	0.537461034075	0.0870727523002	0.0810798359976	4.45708757544	1.66452648594e-06	0.271955283242	1.03653199429	0.112211668215	6.67883246493e-07
Clostridium_xylanovorans	0.0	0.00537461034075	0.113140008152	0.0	0.0	1	0.0	0.0	1	0.0041943185129
Coenonia_anatina	0.0	0.0	1	0.0009213617727	0.0621919196573	0.00658178513136	0.0	0.0	1	0.000585951048637
Collinsella_aerofaciens	0.0569076389021	0.300978179082	0.0284560498972	0.129912009951	0.0760123462478	0.774874301185	0.0042996882726	0.101349794997	0.0780299491992	0.00357888891975
Collinsella_intestinalis	0.00569076389021	0.0	0.62054804732	0.0064495324089	0.0	0.557015579148	0.0	0.0	1	0.737160495941
Comamonas_kerstersii	0.0	0.0	1	0.0	0.0	1	0.0257981296356	0.0	0.412632913542	0.153628285154
Comamonas_testosteroni	0.0	0.0	1	0.0	0.0	1	0.0107492206815	0.0	0.678845299424	0.756294381049
Conchiformibius_steedae	0.0	0.0	1	0.0	0.0	1	0.0	0.027640853181	0.0453719050658	0.0123594544302
Coprobacillus_cateniformis	0.00189692129674	0.0107492206815	0.431010856315	0.0165845119086	0.0	0.145990598956	0.0	0.0	1	0.147352065196
Coprobacter_fastidiosus	0.0	0.0268730517038	0.0181575722464	0.0479108121804	0.209609803289	0.000235158515501	0.0	0.0	1	1.29555411865e-07
Coprococcus_catus	0.036041504638	0.849188433839	0.0385601574375	0.0027640853181	0.0691021329525	1.18744691367e-06	0.0171987530904	0.0	0.41275650585	4.61062559257e-07
Coprococcus_comes	1.36957717624	0.295603568741	0.969165419218	0.400792371125	0.133597457042	0.35766445801	0.0	0.0	1	6.40086687392e-05
Coprococcus_eutactus	0.0189692129674	0.0	0.430534231599	0.009213617727	0.389275348966	1.0418333885e-06	0.0150489089541	0.147417883632	0.0332099153236	4.96069952164e-08
Corynebacterium_appendicis	0.0	0.0	1	0.0	0.0	1	0.0021498441363	0.0	0.678845299424	0.756294381049
Corynebacterium_durum	0.00569076389021	0.0	0.62054804732	0.0	0.0	1	0.0193485972267	0.0	0.520169005656	0.539711977674
Corynebacterium_efficiens	0.0	0.0	1	0.0	0.0	1	0.0064495324089	0.0	0.678845299424	0.756294381049
Corynebacterium_matruchotii	0.00189692129674	0.0	0.62054804732	0.0009213617727	0.0	0.557015579148	0.00322476620445	0.0	0.678845299424	0.924424064683
Corynebacterium_pilbarense	0.00379384259347	0.0	0.62054804732	0.0	0.0	1	0.00322476620445	0.0	0.678845299424	0.696095006483
Corynebacterium_pseudodiphtheriticum	0.0	0.0	1	0.0	0.0	1	0.0021498441363	0.0	0.678845299424	0.756294381049
Corynebacterium_singulare	0.00569076389021	0.0	0.431010856315	0.0	0.0	1	0.00752445447705	0.0	0.678845299424	0.238099044351
Corynebacterium_suicordis	0.00569076389021	0.0	0.62054804732	0.0	0.0	1	0.0	0.0	1	0.367718227879
Corynebacterium_tuberculostearicum	0.0246599768576	0.0107492206815	0.897263255827	0.0	0.0	1	0.0526711813394	0.216520016585	0.213034925679	5.81608541637e-05
Corynebacterium_xerosis	0.0	0.0	1	0.0	0.0	1	0.0064495324089	0.0	0.678845299424	0.756294381049
Cupriavidus_metallidurans	0.00758768518694	0.0	0.62054804732	0.0	0.0	1	0.0042996882726	0.0	0.520169005656	0.542757090746
Cupriavidus_numazuensis	0.0	0.0	1	0.0	0.0	1	0.0042996882726	0.0	0.412632913542	0.153628285154
Curtobacterium_flaccumfaciens	0.00758768518694	0.0	0.62054804732	0.0	0.0	1	0.0	0.0	1	0.367718227879
Curvibacter_delicatus	0.0	0.0	1	0.0	0.0	1	0.00322476620445	0.027640853181	0.255218368852	0.168540975547
Curvibacter_fontanus	0.00189692129674	0.0	0.62054804732	0.0	0.0	1	0.0	0.0	1	0.367718227879
Curvibacter_gracilis	0.00379384259347	0.0107492206815	0.473610958381	0.0	0.0	1	0.0042996882726	0.0	0.678845299424	0.267740888154
Cytophaga_hutchinsonii	0.0	0.0	1	0.0	0.0	1	0.00107492206815	0.0	0.678845299424	0.756294381049
Dechloromonas_hortensis	0.0	0.0	1	0.0	0.0	1	0.0085993765452	0.0	0.678845299424	0.756294381049
Defluviicoccus_vanus	0.00379384259347	0.0	0.62054804732	0.0	0.0	1	0.0	0.0598885152255	0.0453719050658	0.102827384186
Defluviitalea_saccharophila	0.0265568981543	0.0698699344298	0.617585829815	0.0027640853181	0.0230340443175	0.000547824123515	0.0	0.0322476620445	0.0453719050658	0.000601264375183
Deinococcus_aquatilis	0.00189692129674	0.0	0.62054804732	0.0	0.0	1	0.0	0.0	1	0.367718227879
Deinococcus_grandis	0.00189692129674	0.0	0.62054804732	0.0	0.0	1	0.0	0.0	1	0.367718227879
Delftia_sp.	0.0	0.0	1	0.0009213617727	0.0	0.557015579148	0.0	0.0	1	0.833116156203
Delftia_tsuruhatensis	0.658231689967	0.107492206815	0.00628419265292	0.0018427235454	0.0	0.383420941504	1.37482532516	3.04049384991	0.0678102366933	1.49298381622e-16
Dermabacter_hominis	0.0	0.0	1	0.0	0.0	1	0.0	0.0138204265905	0.0453719050658	0.0123594544302
Desemzia_incerta	0.0	0.00537461034075	0.113140008152	0.0	0.0	1	0.0	0.0	1	0.0041943185129
Desulfatibacillum_alkenivorans	0.0	0.0	1	0.0	0.0	1	0.00107492206815	0.0	0.678845299424	0.756294381049
Desulfitobacterium_dehalogenans	0.0	0.00537461034075	0.113140008152	0.0	0.00230340443175	0.124547348518	0.0	0.0	1	0.0498403487467
Desulfitobacterium_dichloroeliminans	0.00569076389021	0.0107492206815	0.519388733427	0.0	0.0046068088635	0.124547348518	0.0	0.0	1	0.16450834076
Desulfitobacterium_hafniense	0.00569076389021	0.0	0.62054804732	0.0	0.0	1	0.0	0.0	1	0.367718227879
Desulfitobacterium_metallireducens	0.0246599768576	0.0107492206815	0.829549625555	0.0	0.009213617727	0.00561177754228	0.0	0.110563412724	0.0453719050658	0.00147622863249
Desulfococcus_biacutus	0.0	0.0	1	0.0	0.0	1	0.0	0.0138204265905	0.0453719050658	0.0123594544302
Desulfonispora_thiosulfatigenes	0.0	0.0161238310223	0.0181575722464	0.0	0.009213617727	0.001184203293	0.0	0.0	1	3.27049347755e-05
Desulforegula_conservatrix	0.0	0.00537461034075	0.113140008152	0.0	0.0	1	0.0	0.0	1	0.0041943185129
Desulfospira_joergensenii	0.00379384259347	0.0	0.62054804732	0.0	0.0	1	0.0	0.0	1	0.367718227879
Desulfosporosinus_orientis	0.0	0.0376222723853	0.113140008152	0.0	0.00230340443175	0.124547348518	0.0	0.0	1	0.0480177321631
Desulfotomaculum_halophilum	0.0	0.0	1	0.0018427235454	0.009213617727	0.0402624504614	0.0	0.0	1	0.0126759423404
Desulfotomaculum_hydrothermale	0.0	0.0	1	0.0	0.0	1	0.0	0.0046068088635	0.0453719050658	0.0123594544302
Desulfovibrio_desulfuricans	0.18589828708	0.161238310223	0.663681508583	0.0939789008154	0.336297047036	4.40709592656e-05	0.0182736751586	0.0	0.412632913542	4.58870237631e-08
Desulfovibrio_intestinalis	0.0	0.0107492206815	0.113140008152	0.0	0.009213617727	0.00561177754228	0.0	0.0	1	0.00235825891829
Desulfovibrio_piger	0.0	0.134365258519	0.113140008152	0.115170221588	0.0138204265905	0.6582652458	0.0	0.0	1	0.213661896835
Desulfovirgula_thermocuniculi	0.0	0.00537461034075	0.113140008152	0.0	0.0	1	0.0	0.0	1	0.0041943185129
Desulfuromonas_acetexigens	0.0	0.0	1	0.0	0.0	1	0.00107492206815	0.0	0.678845299424	0.756294381049
Devosia_epidermidihirudinis	0.0322476620445	0.0107492206815	0.963827565986	0.0	0.0	1	0.0182736751586	0.156631501359	0.426729749594	0.0188010785516
Devosia_yakushimensis	0.00189692129674	0.0	0.62054804732	0.0	0.0	1	0.0225733634312	0.0	0.520169005656	0.539711977674
Dialister_invisus	0.891553009466	0.161238310223	0.555155790788	0.489243101304	0.891417515087	0.528460494878	0.0698699344298	0.0	0.331535175817	0.0712335124883
Dialister_pneumosintes	0.0588045601988	0.0	0.431010856315	0.0442253650896	0.0	0.0776909093568	0.0	0.0	1	0.0403207402919
Dialister_propionicifaciens	0.0	0.0	1	0.0211913207721	0.0	0.274957435507	0.0	0.0	1	0.26390478531
Dialister_succinatiphilus	0.0	0.0967429861335	0.113140008152	0.32431934399	0.198092781131	0.61808277953	0.0	0.0	1	0.0726262014191
Diaphorobacter_oryzae	0.0	0.0	1	0.0	0.0	1	0.00107492206815	0.0	0.678845299424	0.756294381049
Dielma_fastidiosa	0.0	0.00537461034075	0.113140008152	0.0257981296356	0.009213617727	0.673546182102	0.0	0.0	1	0.229835931654
Dietzia_alimentaria	0.0607014814955	0.0322476620445	0.313370411807	0.0009213617727	0.0	0.557015579148	0.134365258519	0.267194914083	0.352101149845	9.71753210141e-06
Dokdonella_koreensis	0.00189692129674	0.0	0.62054804732	0.0	0.0	1	0.0	0.0	1	0.367718227879
Dolosigranulum_pigrum	0.0	0.0	1	0.0	0.0	1	0.00107492206815	0.0	0.678845299424	0.756294381049
Dongia_mobilis	0.0189692129674	0.0	0.431010856315	0.0	0.0	1	0.0440718047942	0.027640853181	0.922024089773	0.178944029736
Dorea_formicigenerans	0.0588045601988	0.564334085779	0.0401881755795	0.0082922559543	0.0207306398858	0.0996316422568	0.0	0.0	1	6.22185587207e-05
Dorea_longicatena	0.00379384259347	0.752445447705	0.000201412522661	0.0727875800433	0.414612797715	0.0723832700297	0.00107492206815	0.09213617727	0.0270052761344	2.63972431262e-07
Dysgonomonas_oryzarvi	0.00189692129674	0.0	0.62054804732	0.0	0.0	1	0.0	0.0	1	0.367718227879
Eggerthella_lenta	0.00189692129674	0.0107492206815	0.105485330014	0.0165845119086	0.0253374487493	0.452825796783	0.0	0.0	1	0.00535765059652
Eggerthella_sinensis	0.0	0.0	1	0.0018427235454	0.0	0.557015579148	0.0	0.0	1	0.833116156203
Eikenella_corrodens	0.00189692129674	0.0	0.62054804732	0.009213617727	0.0	0.199978156196	0.0	0.0	1	0.255927517217
Eisenbergiella_tayi	0.110021435211	0.198860582608	0.262684040351	0.0230340443175	0.0138204265905	0.413156840211	0.0064495324089	0.0	0.678845299424	1.24073285735e-06
Elizabethkingia_anophelis	0.0227630555608	0.0	0.62054804732	0.0	0.0	1	0.0	0.0	1	0.367718227879
Elizabethkingia_miricola	0.956048333555	0.123616037837	0.00504688694586	0.0018427235454	0.0	0.557015579148	2.31215736859	3.06813470309	0.66949581101	3.40425447763e-18
Enterobacter_cloacae	1.16660659749	0.123616037837	0.0103355697287	1.55894411941	0.0	0.00306999808073	5.47457809309	3.69466070853	0.393506741969	3.10398689885e-12
Enterococcus_hirae	0.250393611169	0.00537461034075	0.524105382837	3.67623347307	0.00230340443175	0.0292967906184	0.00537461034075	0.101349794997	0.0780299491992	0.0286151395181
Enterorhabdus_caecimuris	0.00379384259347	0.0	0.62054804732	0.0	0.0	1	0.0	0.0	1	0.367718227879
Enterorhabdus_mucosicola	0.0	0.0161238310223	0.113140008152	0.0055281706362	0.018427235454	0.0108100197467	0.0	0.0	1	0.0021921127305
Erysipelatoclostridium_ramosum	0.980708310412	0.687950123616	0.165755859455	0.0755516653614	0.0	0.00200778142563	0.0	0.0	1	4.5730471496e-09
Erysipelothrix_inopinata	0.0	0.00537461034075	0.113140008152	0.0	0.0046068088635	0.124547348518	0.0	0.0	1	0.0517219928572
Escherichia_fergusonii	7.69011893697	3.62786198001	0.194568157301	6.62735523103	0.0391578753398	0.00301753828789	0.377297645921	1.28069286405	0.0468805744004	0.000487332797398
Ethanoligenens_harbinense	0.0	0.0107492206815	0.0180381836515	0.0055281706362	0.036854470908	0.00706426864933	0.0	0.0	1	3.94713246238e-05
Eubacterium_biforme	0.0	0.0107492206815	0.113140008152	0.0036854470908	0.00230340443175	0.539729319838	0.0064495324089	0.0	0.678845299424	0.52586298235
Eubacterium_brachy	0.0	0.0107492206815	0.0180381836515	0.0036854470908	0.0046068088635	0.735883510707	0.0	0.073708941816	0.0453719050658	0.0575091954078
Eubacterium_contortum	0.0	0.0268730517038	0.113140008152	0.0036854470908	0.0230340443175	0.17981532114	0.00967429861335	0.0	0.678845299424	0.183550460715
Eubacterium_coprostanoligenes	0.149856782442	0.290228958401	0.115961378207	0.227576357857	0.872990279633	0.00512799617907	0.0064495324089	0.0	0.678845299424	3.06009378147e-06
Eubacterium_desmolans	0.0170722916706	0.177362141245	0.0142648872536	0.0515962592712	0.299442576128	0.00218444149608	0.00752445447705	0.0	0.520169005656	1.8353781229e-07
Eubacterium_dolichum	0.00379384259347	0.0	0.62054804732	0.0018427235454	0.0046068088635	0.338836135155	0.0	0.0	1	0.400568859824
Eubacterium_eligens	0.0	0.085993765452	0.00279737520665	0.742617588796	1.19546690008	0.197677009228	0.00752445447705	0.046068088635	0.486306995289	0.000131702801861
Eubacterium_hallii	0.00569076389021	0.0483714930668	0.243610154151	0.0073708941816	0.036854470908	0.0129445334471	0.00322476620445	0.0	0.678845299424	0.002662880926
Eubacterium_infirmum	0.0512168750119	0.0	0.62054804732	0.0	0.0	1	0.0	0.0	1	0.367718227879
Eubacterium_oxidoreducens	0.00189692129674	0.0	0.62054804732	0.0	0.0	1	0.0	0.0	1	0.367718227879
Eubacterium_ramulus	0.0	0.0537461034075	0.113140008152	0.0230340443175	0.00230340443175	0.33516169009	0.0	0.0	1	0.0739491718644
Eubacterium_rectale	0.0	0.0	1	0.0	0.00691021329525	0.0259495846987	0.0	0.0	1	0.0176524571161
Eubacterium_ruminantium	0.0	0.00537461034075	0.113140008152	0.0128990648178	0.122080434883	0.00200385211651	0.0085993765452	0.0	0.678845299424	0.000849527940725
Eubacterium_siraeum	0.028453819451	0.1451144792	0.102407039147	0.0110563412724	0.292532362832	1.62489310649e-05	0.0440718047942	0.0	0.331535175817	7.95090434019e-06
Eubacterium_sulci	0.0265568981543	0.00537461034075	0.873667733511	0.0046068088635	0.036854470908	0.00581244964578	0.0	0.0	1	0.00255305551412
Eubacterium_tortuosum	0.00569076389021	0.0	0.62054804732	0.0	0.0	1	0.0	0.0	1	0.367718227879
Eubacterium_ventriosum	0.0	0.00537461034075	0.113140008152	0.0442253650896	0.0529783019303	0.162545824495	0.0	0.0	1	0.00108559052446
Eubacterium_xylanophilum	0.0569076389021	0.0483714930668	0.750191978614	0.0193485972267	0.140507670337	0.000743445637636	0.0	0.0	1	1.88256182689e-05
Eubacterium_yurii	0.00758768518694	0.0	0.62054804732	0.0	0.0	1	0.0	0.0	1	0.367718227879
Ewingella_americana	0.0	0.0	1	0.0	0.0	1	0.0623454799527	0.0138204265905	0.0823485701355	1.45609454061e-08
Faecalibacterium_prausnitzii	0.316785856555	4.29431366226	0.00307211038424	1.75611553877	5.47058552541	0.00468674510816	0.199935504676	0.377758326807	0.0941906003713	1.8981516543e-10
Fenollaria_massiliensis	0.00379384259347	0.0	0.62054804732	0.0138204265905	0.00230340443175	0.89407007873	0.0	0.0	1	0.742179066254
Fervidobacterium_riparium	0.0	0.0	1	0.0	0.0	1	0.0225733634312	0.0046068088635	1.0	0.0724512433724
Finegoldia_magna	0.0	0.0	1	0.0018427235454	0.0	0.557015579148	0.00107492206815	0.0	0.678845299424	0.926270961144
Flavobacterium_ceti	0.218145949125	0.0537461034075	0.101406207576	0.0027640853181	0.00230340443175	0.888683027921	0.689025045684	0.82922559543	0.668476261549	9.91288917366e-14
Flavobacterium_pectinovorum	0.00189692129674	0.0	0.62054804732	0.0	0.0	1	0.00537461034075	0.0414612797715	0.255218368852	0.330411805986
Flavobacterium_reichenbachii	0.0	0.0	1	0.0	0.0	1	0.00107492206815	0.0	0.678845299424	0.756294381049
Flavobacterium_succinicans	0.00569076389021	0.0	0.62054804732	0.0	0.0	1	0.0064495324089	0.0	0.41275650585	0.316148877898
Flavonifractor_plautii	0.0607014814955	0.112866817156	0.172198660505	0.353802920717	0.281015340674	0.285924020031	0.0343975061808	0.221126825448	0.0536999659142	1.0938234257e-06
Flexibacter_flexilis	0.00189692129674	0.0	0.62054804732	0.0	0.0	1	0.00107492206815	0.0	0.678845299424	0.692154472505
Fonticella_tunisiensis	0.0	0.0107492206815	0.113140008152	0.0064495324089	0.0207306398858	0.143057753353	0.0	0.0	1	0.097986885983
Fontimonas_thermophila	0.0	0.0	1	0.0	0.0	1	0.00967429861335	0.0	0.678845299424	0.756294381049
Fretibacterium_fastidiosum	0.144166018552	0.0	0.62054804732	0.0	0.0	1	0.0	0.0	1	0.367718227879
Friedmanniella_lacustris	0.0113815277804	0.0	0.431010856315	0.0	0.0	1	0.0150489089541	0.0	0.331436555754	0.138641200256
Fucophilus_fucoidanolyticus	0.0	0.0	1	0.0027640853181	0.0207306398858	0.0359561026549	0.0	0.0	1	0.0117283779864
Fulvitalea_axinellae	0.0	0.0	1	0.0	0.0207306398858	0.124547348518	0.0	0.0	1	0.23707100729
Fusicatenibacter_saccharivorans	0.0682891666825	0.919058368268	0.0256690257219	0.382365135671	1.66996821302	3.55515865862e-05	0.042996882726	0.156631501359	0.692397693012	5.0131129421e-09
Fusobacterium_mortiferum	0.781531574255	2.96141029775	0.957755415223	0.471737227622	0.0	0.274957435507	0.0021498441363	0.0	0.678845299424	0.313980685231
Fusobacterium_nucleatum	0.396456551018	0.21498441363	0.298887890106	0.158474224904	0.0	0.0067919614994	0.021498441363	0.0	0.173035544612	0.0015014199705
Fusobacterium_periodonticum	0.0	0.0	1	0.0009213617727	0.0	0.557015579148	0.0	0.0	1	0.833116156203
Fusobacterium_varium	0.00569076389021	0.0	0.62054804732	0.0	0.0	1	0.0	0.0	1	0.367718227879
Gardnerella_vaginalis	0.0	0.0	1	0.0	0.0	1	0.00967429861335	0.0	0.678845299424	0.756294381049
Gemella_haemolysans	0.189692129674	0.0322476620445	0.133076463302	0.0313263002718	0.009213617727	0.177407205982	0.0343975061808	0.0	0.331436555754	0.000704685594321
Gemmata_obscuriglobus	0.00189692129674	0.0	0.62054804732	0.0	0.0	1	0.0	0.0	1	0.367718227879
Gemmatimonas_aurantiaca	0.00189692129674	0.0	0.62054804732	0.0	0.0	1	0.0	0.0	1	0.367718227879
Gemmiger_formicilis	0.028453819451	0.537461034075	0.00167764636449	0.818169254158	2.22969548993	0.00820577762391	0.1687627647	0.0875293684065	0.478149064136	8.54233289941e-09
Gemmobacter_tilapiae	0.0	0.0	1	0.0	0.0	1	0.00107492206815	0.0	0.678845299424	0.756294381049
Geobacillus_thermantarcticus	0.0	0.0	1	0.0	0.0	1	0.00752445447705	0.018427235454	0.539024161444	0.208584450561
Georgenia_halophila	0.0	0.0	1	0.0018427235454	0.0	0.383420941504	0.0	0.0	1	0.511497789804
Geothrix_fermentans	0.0	0.0	1	0.0	0.0	1	0.0021498441363	0.0	0.678845299424	0.756294381049
Gordonia_bronchialis	0.0	0.0	1	0.0009213617727	0.0	0.557015579148	0.0	0.0	1	0.833116156203
Gordonia_polyisoprenivorans	0.0	0.0	1	0.0	0.0	1	0.0085993765452	0.0	0.412632913542	0.153628285154
Gordonibacter_pamelaeae	0.0	0.0	1	0.0064495324089	0.00230340443175	0.6279187882	0.0	0.0	1	0.233964843946
Gracilibacter_thermotolerans	0.00379384259347	0.150489089541	0.00562794780344	0.0165845119086	0.361634495785	0.00233655261332	0.0	0.0	1	2.76577301469e-06
Granulicatella_adiacens	0.161238310223	0.021498441363	0.0281069303166	0.124383839315	0.00230340443175	0.00532174806708	0.0300978179082	0.0	0.26727641985	3.45308805366e-05
Granulicatella_elegans	0.0531137963086	0.00537461034075	0.322757332983	0.0	0.0	1	0.00107492206815	0.0	0.678845299424	9.5195065976e-05
Haemophilus_haemolyticus	0.0531137963086	0.0	0.112001331653	0.0009213617727	0.0	0.557015579148	0.00107492206815	0.0	0.678845299424	0.000249451511319
Haemophilus_influenzae	0.0303507407478	0.0	0.0776259122697	0.0036854470908	0.0	0.274886524544	0.00537461034075	0.0414612797715	0.486306995289	0.00352844844904
Haemophilus_parahaemolyticus	0.0170722916706	0.021498441363	0.811002061483	0.0128990648178	0.00230340443175	0.62804595723	0.0	0.0	1	0.40395088077
Haemophilus_parainfluenzae	1.28421571789	1.06417284747	0.099832992725	1.38941355323	0.0875293684065	0.9435937943	0.0290228958401	0.285622149537	0.536191553351	0.00311318618082
Haemophilus_pittmaniae	0.0	0.0	1	0.0009213617727	0.0	0.557015579148	0.0	0.0	1	0.833116156203
Haemophilus_sputorum	0.0	0.0	1	0.0009213617727	0.0	0.557015579148	0.0	0.0	1	0.833116156203
Hafnia_alvei	0.0	0.0	1	0.0128990648178	0.0	0.199927269224	0.0128990648178	0.0230340443175	0.660835248937	0.0575427949674
Haliea_salexigens	0.0	0.0	1	0.0	0.0	1	0.0161238310223	0.0	0.678845299424	0.756294381049
Halomonas_venusta	0.00189692129674	0.0	0.62054804732	0.0	0.0	1	0.00107492206815	0.0	0.678845299424	0.692154472505
Heliobacterium_gestii	0.0	0.0	1	0.0	0.0	1	0.00107492206815	0.0	0.678845299424	0.756294381049
Heliorestis_acidaminivorans	0.0	0.0	1	0.0	0.0	1	0.0365473503171	0.0	0.678845299424	0.756294381049
Herbaspirillum_frisingense	0.0	0.0	1	0.0	0.0	1	0.00322476620445	0.0	0.520169005656	0.378608915611
Herbidospora_mongoliensis	0.0	0.0	1	0.0	0.0	1	0.00107492206815	0.0	0.678845299424	0.756294381049
Hespellia_porcina	0.100536828727	0.102117596474	0.282881837823	0.0055281706362	0.0161238310223	0.143580848641	0.0	0.0	1	0.0001801568098
Hoeflea_halophila	0.0	0.0	1	0.0	0.0	1	0.0042996882726	0.0	0.520169005656	0.378608915611
Holdemania_filiformis	0.0151753703739	0.0	0.62054804732	0.018427235454	0.018427235454	0.17491908487	0.0	0.0	1	0.00230533903899
Holdemania_massiliensis	0.0322476620445	0.00537461034075	0.440726857142	0.0	0.0	1	0.0	0.0	1	0.000133082020159
Howardella_ureilytica	0.0113815277804	0.0	0.431010856315	0.0009213617727	0.0	0.557015579148	0.0	0.0	1	0.238235618253
Hydrocarboniphaga_effusa	0.0	0.0	1	0.0	0.0	1	0.0	0.009213617727	0.0453719050658	0.0123594544302
Hydrogenoanaerobacterium_saccharovorans	0.0815676157596	0.0537461034075	0.849580426098	0.0027640853181	0.0230340443175	0.000505621035172	0.0	0.0	1	1.31515555581e-06
Hydrogenophaga_carboriunda	0.00379384259347	0.0107492206815	0.134741662079	0.0	0.0	1	0.00967429861335	0.0	0.520169005656	0.0184587618812
Hymenobacter_ginsengisoli	0.0	0.0	1	0.0	0.0	1	0.0021498441363	0.027640853181	0.255218368852	0.168540975547
Hymenobacter_ocellatus	0.0	0.0	1	0.0	0.0	1	0.0	0.018427235454	0.0453719050658	0.0123594544302
Hymenobacter_tibetensis	0.0	0.0	1	0.0	0.0	1	0.0042996882726	0.0	0.678845299424	0.756294381049
Hyphomicrobium_facile	0.0	0.0	1	0.0	0.0	1	0.00107492206815	0.0	0.678845299424	0.756294381049
Ilumatobacter_nonamiensis	0.0	0.0	1	0.0	0.0	1	0.00107492206815	0.0	0.678845299424	0.756294381049
Inhella_inkyongensis	0.0	0.0	1	0.0	0.0	1	0.00107492206815	0.0	0.678845299424	0.756294381049
Insolitispirillum_peregrinum	0.0322476620445	0.0268730517038	0.35861773351	0.018427235454	0.0	0.557015579148	0.00107492206815	0.0	0.678845299424	5.43723452314e-06
Intestinibacter_bartlettii	0.117609120398	0.0	0.62054804732	0.0571244299074	0.027640853181	0.297568730236	0.0	0.009213617727	0.0453719050658	0.020712153132
Intestinimonas_butyriciproducens	0.212455185234	0.338600451467	0.0767326198827	0.0939789008154	0.333993642604	0.000205657806091	0.0107492206815	0.0	0.520169005656	7.34221281857e-09
Janthinobacterium_lividum	0.0	0.0	1	0.0	0.0	1	0.0472965709986	0.0046068088635	0.0380904520195	2.1877661847e-09
Jatrophihabitans_endophyticus	0.00189692129674	0.0	0.62054804732	0.0	0.0	1	0.0	0.0	1	0.367718227879
Jeotgalicoccus_nanhaiensis	0.0	0.0	1	0.0	0.0	1	0.0	0.0691021329525	0.00351588889857	1.92414310048e-05
Jiangella_muralis	0.0	0.0	1	0.0	0.0	1	0.0042996882726	0.0	0.678845299424	0.756294381049
Kaistia_terrae	0.0341445833412	0.00537461034075	0.468074565228	0.0	0.0	1	0.0	0.0	1	0.000135938677771
Kallotenue_papyrolyticum	0.0	0.0	1	0.0	0.0	1	0.0	0.009213617727	0.0453719050658	0.0123594544302
Kiloniella_laminariae	0.0607014814955	0.021498441363	0.968223512284	0.0	0.0046068088635	0.0259172897879	0.0	0.0	1	1.1044624762e-05
Kingella_oralis	0.00189692129674	0.0	0.62054804732	0.0	0.0	1	0.00107492206815	0.0	0.678845299424	0.692154472505
Klebsiella_oxytoca	0.0	0.0	1	0.0009213617727	0.0	0.557015579148	0.0	0.0	1	0.833116156203
Klebsiella_variicola	0.0	0.0	1	0.0009213617727	0.0	0.557015579148	0.0	0.0	1	0.833116156203
Kluyvera_cryocrescens	0.0	0.0	1	0.0009213617727	0.0	0.557015579148	0.0	0.0	1	0.833116156203
Kocuria_rhizophila	0.00379384259347	0.0	0.430534231599	0.0	0.0	1	0.0537461034075	0.0506748974985	0.973975501455	0.176476157971
Lachnoanaerobaculum_orale	0.0189692129674	0.0	0.309478265546	0.0	0.0	1	0.0	0.0	1	0.00546514155875
Lachnoanaerobaculum_umeaense	0.0	0.0	1	0.0	0.0	1	0.0	0.142811074769	0.0453719050658	0.0123594544302
Lachnobacterium_bovis	0.0	0.00537461034075	0.113140008152	0.0	0.009213617727	0.0259495846987	0.0	0.0	1	0.0178311313026
Lachnospira_pectinoschiza	0.0	0.0	1	0.13636154236	0.598885152255	0.000658907928612	0.0150489089541	0.0783157506795	0.255218368852	4.74102753341e-07
Lacibacterium_aquatile	0.0	0.0	1	0.0	0.0	1	0.00107492206815	0.0	0.678845299424	0.756294381049
Lactobacillus_animalis	0.440085740843	0.57508330646	0.329798736252	0.0	0.0	1	0.0	0.0046068088635	0.0453719050658	1.97209008111e-11
Lactobacillus_crispatus	0.0	0.0	1	0.0515962592712	0.00230340443175	0.02099522158	0.0	0.0	1	1.21967241896e-05
Lactobacillus_fermentum	0.0	0.00537461034075	0.113140008152	0.145575160087	0.0	0.0204671549996	0.0021498441363	0.055281706362	0.0270052761344	0.00241625471737
Lactobacillus_gasseri	0.144166018552	0.198860582608	0.22082964574	0.0534389828166	0.00230340443175	0.123521568991	0.0386971944534	0.0	0.41275650585	0.0003273417427
Lactobacillus_ginsenosidimutans	0.00189692129674	0.0	0.62054804732	0.0	0.0	1	0.0	0.0	1	0.367718227879
Lactobacillus_mucosae	0.0	0.0	1	0.0285622149537	0.0	0.274957435507	0.0	0.0	1	0.26390478531
Lactobacillus_reuteri	0.100536828727	0.1451144792	0.457953368327	0.371308794398	0.0	0.0204551039809	0.0247232075675	0.0	0.520169005656	0.000417382559806
Lactobacillus_rhamnosus	0.00379384259347	0.0	0.62054804732	0.0221126825448	0.0	0.274886524544	0.0021498441363	0.0	0.520007945874	0.811284681608
Lactobacillus_rogosae	0.0341445833412	0.1451144792	0.248784842815	0.125305201087	0.628829409868	0.00330697303796	0.0472965709986	0.082922559543	0.922037132353	0.00180093717755
Lactobacillus_salivarius	0.0	0.0	1	0.0239554060902	0.0	0.274957435507	0.0	0.0	1	0.26390478531
Lactobacillus_secaliphilus	0.0	0.0	1	0.0009213617727	0.0	0.557015579148	0.0	0.0	1	0.833116156203
Lactococcus_lactis	0.00189692129674	0.00537461034075	0.473610958381	0.0165845119086	0.0	0.274957435507	0.0	0.0	1	0.337747036619
Lactonifactor_longoviformis	0.00189692129674	0.0	0.62054804732	0.0	0.0	1	0.0397721165216	0.0	0.678845299424	0.696095006483
Lautropia_mirabilis	0.0	0.0107492206815	0.113140008152	0.0	0.0	1	0.0	0.0	1	0.0041943185129
Lawsonia_intracellularis	0.00758768518694	0.0	0.62054804732	0.0	0.0	1	0.00322476620445	0.0	0.678845299424	0.688163891883
Legionella_hackeliae	0.00189692129674	0.0	0.62054804732	0.0	0.0	1	0.0	0.0	1	0.367718227879
Leifsonia_shinshuensis	0.00189692129674	0.0	0.62054804732	0.0	0.0	1	0.0	0.0	1	0.367718227879
Leptolyngbya_sp.	0.00379384259347	0.0	0.62054804732	0.0	0.0	1	0.0	0.0	1	0.367718227879
Leptothrix_cholodnii	0.0	0.0	1	0.0	0.0	1	0.0021498441363	0.0	0.678845299424	0.756294381049
Leptotrichia_buccalis	0.0151753703739	0.021498441363	0.884235614632	0.0	0.0	1	0.00752445447705	0.0	0.412632913542	0.0361292193138
Leptotrichia_hongkongensis	0.0	0.0	1	0.0009213617727	0.0	0.557015579148	0.0021498441363	0.0	0.678845299424	0.925227475066
Leptotrichia_wadei	0.0151753703739	0.0	0.431010856315	0.0	0.0	1	0.0064495324089	0.0	0.678845299424	0.233631349125
Leucobacter_margaritiformis	0.00189692129674	0.0	0.62054804732	0.0	0.0	1	0.0	0.0	1	0.367718227879
Limnohabitans_parvus	0.00189692129674	0.0	0.62054804732	0.0	0.0	1	0.0	0.0	1	0.367718227879
Listeria_seeligeri	0.0170722916706	0.0	0.62054804732	0.0	0.0	1	0.0	0.0	1	0.367718227879
Litorilinea_aerophila	0.00189692129674	0.0	0.62054804732	0.0	0.0	1	0.0	0.0	1	0.367718227879
Lutispora_thermophila	0.0	0.0	1	0.0046068088635	0.018427235454	0.0716453393291	0.0	0.0	1	0.00752137514713
Lysinibacillus_chungkukjangi	0.0	0.0	1	0.0	0.0	1	0.0	0.0046068088635	0.0453719050658	0.0123594544302
Lysobacter_concretionis	0.0	0.0	1	0.0	0.0	1	0.0118241427497	0.0	0.678845299424	0.756294381049
Lysobacter_xinjiangensis	0.00379384259347	0.0	0.62054804732	0.0	0.0	1	0.0	0.0	1	0.367718227879
Mangroviflexus_xiamenensis	0.0	0.0	1	0.0	0.0	1	0.0	0.0138204265905	0.0453719050658	0.0123594544302
Marinilactibacillus_psychrotolerans	0.0	0.0	1	0.0	0.0	1	0.00322476620445	0.0	0.678845299424	0.756294381049
Marinobacter_gudaonensis	0.0	0.0	1	0.0	0.0	1	0.0021498441363	0.0	0.678845299424	0.756294381049
Marinobacterium_litorale	0.0	0.0	1	0.0	0.0	1	0.0	0.0046068088635	0.0453719050658	0.0123594544302
Marmoricola_scoriae	0.0	0.0	1	0.0	0.0	1	0.0021498441363	0.009213617727	0.276278415808	0.17517562825
Marvinbryantia_formatexigens	0.18020752319	0.365473503171	0.120073898881	0.0	0.0	1	0.0397721165216	0.0	0.331535175817	3.78550826271e-09
Massilia_niabensis	0.136578333365	0.0322476620445	0.236797579537	0.0	0.0	1	0.0204235192949	0.0	0.215292505141	1.46631288207e-08
Massilia_oculi	0.00189692129674	0.0	0.62054804732	0.0	0.0	1	0.0	0.0	1	0.367718227879
Massilia_suwonensis	0.187795208377	0.0698699344298	0.64075269924	0.0	0.0	1	0.0870686875202	0.0138204265905	0.475598305392	3.72400055999e-07
Megamonas_funiformis	0.0398353472314	0.0	0.309478265546	0.251531763947	0.13129405261	0.833887290406	0.0	0.0	1	0.268087697618
Megasphaera_cerevisiae	0.0	0.0	1	0.0257981296356	0.0	0.274957435507	0.0	0.0	1	0.26390478531
Megasphaera_elsdenii	0.00379384259347	0.0	0.430534231599	0.192564610494	0.00230340443175	0.448545979689	0.0	0.0	1	0.261474607089
Megasphaera_massiliensis	0.0	0.0268730517038	0.113140008152	0.0479108121804	0.0	0.557015579148	0.0	0.0	1	0.126943471725
Megasphaera_micronuciformis	0.0379384259347	0.0	0.309478265546	0.247846316856	0.0	0.004589420327	0.0	0.0	1	2.37494028667e-05
Megasphaera_paucivorans	0.0	0.0	1	0.0027640853181	0.0	0.274673677968	0.0	0.0	1	0.263776050086
Meiothermus_silvanus	0.0	0.0	1	0.0	0.0	1	0.0	0.0230340443175	0.0453719050658	0.0123594544302
Mesorhizobium_ciceri	0.00379384259347	0.0	0.62054804732	0.0	0.0	1	0.00537461034075	0.0967429861335	0.151105425816	0.0352337941482
Methylibium_petroleiphilum	0.0	0.0	1	0.0	0.0	1	0.0	0.0230340443175	0.0453719050658	0.0123594544302
Methylobacterium_bullatum	0.0	0.0	1	0.0	0.0	1	0.00107492206815	0.0	0.678845299424	0.756294381049
Methylobacterium_extorquens	0.574767152911	0.128990648178	0.0226768538499	0.0	0.0	1	1.12974309363	0.161238310223	0.415001245448	1.30848964141e-11
Methylobacterium_hispanicum	0.00379384259347	0.0	0.430534231599	0.0	0.0	1	0.00107492206815	0.0	0.678845299424	0.229128587577
Methylobacterium_iners	0.00189692129674	0.0	0.62054804732	0.0	0.0	1	0.0	0.0	1	0.367718227879
Methyloversatilis_universalis	0.0	0.0	1	0.0	0.0	1	0.00537461034075	0.0	0.520169005656	0.378608915611
Microbacterium_aurantiacum	0.0	0.0	1	0.0009213617727	0.0	0.557015579148	0.0	0.0	1	0.833116156203
Microbacterium_hominis	0.0113815277804	0.0	0.157696033558	0.0	0.0	1	0.0107492206815	0.018427235454	0.975896142705	0.0149779301016
Micrococcus_luteus	0.0151753703739	0.00537461034075	0.662252117827	0.0	0.0	1	0.021498441363	0.0	0.26727641985	0.0324524639175
Microvirga_aerophila	0.0	0.0	1	0.0	0.0	1	0.115016661292	0.0	0.520169005656	0.378608915611
Microvirga_guangxiensis	0.0	0.0	1	0.0	0.0	1	0.00107492206815	0.0	0.678845299424	0.756294381049
Microvirgula_aerodenitrificans	0.0	0.0	1	0.0	0.0	1	0.00967429861335	0.018427235454	0.60538155655	0.00174283995867
Mitsuokella_jalaludinii	0.00189692129674	0.0	0.62054804732	0.0064495324089	0.179665545677	0.294365428095	0.0204235192949	0.0	0.678845299424	0.65092764641
Mobiluncus_curtisii	0.0	0.0	1	0.0	0.0	1	0.00322476620445	0.0	0.678845299424	0.756294381049
Modestobacter_marinus	0.0815676157596	0.0967429861335	0.577226720945	0.0	0.0	1	0.0193485972267	0.0322476620445	0.105581335194	4.50082883765e-07
Mogibacterium_timidum	0.0113815277804	0.0	0.62054804732	0.0	0.0	1	0.0	0.0	1	0.367718227879
Moraxella_nonliquefaciens	0.0113815277804	0.0	0.309478265546	0.0	0.0	1	0.0064495324089	0.0	0.678845299424	0.0434094874377
Moraxella_osloensis	0.0834645370564	0.021498441363	0.649272120088	0.0	0.0	1	0.138664946791	0.317869811582	0.477682744406	6.49851821192e-06
Morganella_morganii	0.00189692129674	0.0	0.62054804732	0.0663380476344	0.0	0.274957435507	0.0	0.0	1	0.442926079523
Mucispirillum_schaedleri	0.0588045601988	0.0268730517038	0.732071529536	0.0	0.0	1	0.0107492206815	0.0	0.41275650585	1.82195585763e-06
Mycoplasma_arthritidis	0.0	0.0	1	0.0	0.0	1	0.00107492206815	0.0	0.678845299424	0.756294381049
Mycoplasma_californicum	0.00189692129674	0.0	0.62054804732	0.0	0.0	1	0.0	0.0	1	0.367718227879
Myroides_odoratus	0.0	0.0	1	0.0	0.0	1	0.0085993765452	0.0	0.678845299424	0.756294381049
Natranaerovirga_pectinivora	0.0189692129674	0.0322476620445	0.730800217908	0.0009213617727	0.00230340443175	0.518514241543	0.0494464151349	0.0	0.41275650585	0.0287470246303
Nautilia_nitratireducens	0.0	0.0	1	0.0	0.0	1	0.0150489089541	0.147417883632	0.0501579249537	0.000298492573102
Negativicoccus_succinicivorans	0.0	0.0	1	0.0018427235454	0.0	0.557015579148	0.0	0.0	1	0.833116156203
Neisseria_elongata	0.0303507407478	0.0	0.62054804732	0.0	0.0	1	0.0	0.0	1	0.367718227879
Neisseria_mucosa	0.0113815277804	0.0	0.309478265546	0.0009213617727	0.0	0.557015579148	0.0279479737719	0.0	0.331535175817	0.189907546633
Neisseria_oralis	0.00189692129674	0.0	0.62054804732	0.0	0.0	1	0.0	0.0	1	0.367718227879
Neisseria_perflava	0.113815277804	0.0107492206815	0.438678538539	0.0009213617727	0.0	0.557015579148	0.0333225841127	0.0	0.215292505141	0.00848181868375
Nevskia_ramosa	0.00189692129674	0.0	0.62054804732	0.0	0.0	1	0.0	0.0	1	0.367718227879
Nitrolancea_hollandica	0.00379384259347	0.0	0.62054804732	0.0	0.0	1	0.0	0.0	1	0.367718227879
Nocardioides_alpinus	0.0	0.0	1	0.0	0.0	1	0.0161238310223	0.0	0.678845299424	0.756294381049
Nocardioides_ginsengagri	0.00758768518694	0.0	0.62054804732	0.0	0.0	1	0.0	0.0	1	0.367718227879
Nordella_oligomobilis	0.0	0.00537461034075	0.113140008152	0.0	0.0	1	0.0	0.0	1	0.0041943185129
Novispirillum_itersonii	0.0	0.0	1	0.0	0.0437646842033	0.124547348518	0.0	0.0	1	0.23707100729
Novosphingobium_lindaniclasticum	0.0	0.00537461034075	0.113140008152	0.0	0.0	1	0.0	0.0	1	0.0041943185129
Novosphingobium_nitrogenifigens	0.0	0.0	1	0.0	0.0	1	0.0021498441363	0.0	0.678845299424	0.756294381049
Novosphingobium_sediminicola	0.00189692129674	0.0	0.62054804732	0.0	0.0	1	0.0118241427497	0.0	0.678845299424	0.696095006483
Novosphingobium_sp.	0.0227630555608	0.00537461034075	0.857561225208	0.0	0.0	1	0.0290228958401	0.0	0.41275650585	0.222180081967
Nubsella_zeaxanthinifaciens	0.0341445833412	0.0537461034075	0.196803889388	0.0	0.0	1	0.0	0.0	1	3.56583471986e-06
Oceanobacillus_kimchii	0.0	0.0	1	0.0	0.0	1	0.0085993765452	0.0	0.520169005656	0.378608915611
Oceanobacillus_luteolus	0.0	0.00537461034075	0.113140008152	0.0	0.0	1	0.0	0.0	1	0.0041943185129
Odoribacter_laneus	0.349033518599	0.515962592712	0.242324697029	0.0	0.0	1	0.00107492206815	0.115170221588	0.255218368852	1.11571695694e-09
Odoribacter_splanchnicus	0.178310601893	0.300978179082	0.193469391177	0.133597457042	0.525176210439	0.000363888925721	0.0612705578846	0.0	0.267035435719	1.04678744515e-06
Olsenella_profusa	0.0	0.0	1	0.0055281706362	0.0	0.274886524544	0.0	0.0	1	0.263872602253
Olsenella_uli	0.0682891666825	0.0	0.62054804732	0.0064495324089	0.191182567835	0.294365428095	0.0	0.0	1	0.375879638082
Onion_yellows	0.0	0.0	1	0.0	0.009213617727	0.0259172897879	0.0	0.0	1	0.0176440593372
Oribacterium_sinus	0.0379384259347	0.0	0.112448398049	0.0036854470908	0.0	0.274886524544	0.0	0.0	1	0.0004509107139
Oscillibacter_ruminantium	0.347136597303	0.951306030313	0.0186500373208	0.716819459161	2.94835767264	2.59791638684e-05	0.177362141245	0.783157506795	0.0191594589903	6.9699647264e-08
Oscillibacter_valericigenes	0.220042870421	0.0913683757928	0.426800186633	0.0018427235454	0.0	0.557015579148	0.153713855745	0.0	0.215556687812	2.01211511607e-06
Oscillochloris_trichoides	0.0	0.0	1	0.0	0.0	1	0.0225733634312	0.0	0.520169005656	0.378608915611
Oxalicibacterium_solurbis	0.0	0.00537461034075	0.113140008152	0.0	0.0	1	0.0	0.0	1	0.0041943185129
Oxalobacter_formigenes	0.0	0.00537461034075	0.113140008152	0.0018427235454	0.009213617727	0.0402624504614	0.0	0.0	1	0.0184815324794
Paenibacillus_castaneae	0.0	0.0	1	0.0	0.0	1	0.0	0.055281706362	0.0453719050658	0.0123594544302
Paenibacillus_darwinianus	0.0	0.0	1	0.0	0.0	1	0.0	0.0414612797715	0.0453719050658	0.0123594544302
Paenibacillus_ginsengarvi	0.128990648178	0.00537461034075	0.151671072094	0.0	0.0	1	0.0	0.0	1	5.75382520563e-08
Paenibacillus_lautus	0.0	0.0	1	0.0	0.0	1	0.0021498441363	0.0	0.678845299424	0.756294381049
Paenibacillus_phoenicis	0.00189692129674	0.0	0.62054804732	0.0	0.0	1	0.0	0.0	1	0.367718227879
Paludibacter_propionicigenes	0.0	0.0	1	0.0	0.0	1	0.00107492206815	0.0	0.678845299424	0.756294381049
Panacagrimonas_perspica	0.0	0.0	1	0.0	0.0	1	0.00322476620445	0.0	0.678845299424	0.756294381049
Pantoea_eucalypti	0.0	0.0	1	0.0	0.0	1	0.00107492206815	0.0	0.678845299424	0.756294381049
Pantoea_vagans	0.0986399074302	0.0	0.0776259122697	0.0	0.0	1	0.0290228958401	0.0506748974985	0.67999157862	0.000645642885113
Papillibacter_cinnamivorans	0.00948460648368	0.0	0.431010856315	0.0	0.0	1	0.0	0.0	1	0.0529129875394
Parabacteroides_chinchillae	0.0	0.0	1	0.0	0.00230340443175	0.124547348518	0.0	0.0	1	0.23707100729
Parabacteroides_distasonis	0.212455185234	0.236482854993	0.667621671567	0.874372322292	0.886810706224	0.0976824077889	0.0472965709986	0.161238310223	0.0611037454642	6.68613792632e-08
Parabacteroides_goldsteinii	0.0322476620445	0.064495324089	0.188360422333	0.164923757313	0.0621919196573	0.0025918445046	0.00537461034075	0.0	0.678845299424	5.99882096749e-05
Parabacteroides_gordonii	0.0	0.0	1	0.009213617727	0.0437646842033	0.251522862186	0.0	0.0	1	0.0574744511758
Parabacteroides_johnsonii	0.0	0.0	1	0.0	0.0414612797715	0.00561882989107	0.0	0.0	1	0.000908375077867
Parabacteroides_merdae	0.0455261111216	0.0483714930668	0.564173916757	1.01626203529	0.750909844751	0.495787210985	0.00322476620445	0.0	0.678845299424	2.28285462893e-07
Paracoccus_koreensis	0.0	0.0	1	0.0	0.0	1	0.0268730517038	0.0	0.520169005656	0.378608915611
Paracoccus_marinus	0.0474230324184	0.0	0.0217210069695	0.0	0.0	1	0.117166505428	0.105956603861	0.880595765869	2.14744794451e-06
Paracoccus_yeei	0.00189692129674	0.0	0.62054804732	0.0	0.0	1	0.0225733634312	0.0046068088635	0.594460013386	0.391203031843
Paraeggerthella_hongkongensis	0.00948460648368	0.0107492206815	0.957731523313	0.0	0.0	1	0.0	0.0	1	0.00883706514991
Paraprevotella_clara	0.00189692129674	0.123616037837	0.431010856315	0.114248859815	0.435343437601	0.0956695117091	0.0042996882726	0.124383839315	0.255218368852	0.0525211991693
Parasporobacterium_paucivorans	0.00189692129674	0.0161238310223	0.0939064035137	0.0525176210439	0.055281706362	0.237381022138	0.0	0.0	1	0.00957428518573
Parasutterella_excrementihominis	0.0512168750119	0.333225841127	0.140205042554	0.261666743447	0.730179204865	0.00209213523548	0.0	0.0	1	4.99035434235e-06
Parasutterella_secunda	0.0	0.0	1	0.0	0.0046068088635	0.124547348518	0.0	0.0	1	0.23707100729
Parvibacter_caecicola	0.0	0.0	1	0.0	0.00230340443175	0.124547348518	0.0	0.0	1	0.23707100729
Parvimonas_micra	1.03192518542	0.00537461034075	0.904826358083	0.0193485972267	0.0	0.557015579148	0.0	0.0	1	0.165728172374
Patulibacter_minatonensis	0.0	0.0	1	0.0	0.0	1	0.00107492206815	0.0	0.678845299424	0.756294381049
Pedobacter_africanus	0.132784490771	0.0268730517038	0.032246074713	0.0	0.0	1	0.352574438353	0.621919196573	0.234064241428	6.03489645008e-10
Pedobacter_borealis	0.0	0.0	1	0.0	0.0	1	0.0161238310223	0.036854470908	0.298884053149	0.182017834375
Pedobacter_terrae	0.0	0.0	1	0.0	0.0	1	0.0064495324089	0.0	0.520007945874	0.378556847478
Pelomonas_saccharophila	0.0113815277804	0.0	0.222577882102	0.0	0.0	1	0.0472965709986	0.0414612797715	0.29083009685	0.00360431354171
Pelotomaculum_terephthalicicum	0.0	0.0	1	0.0	0.0	1	0.00107492206815	0.0	0.678845299424	0.756294381049
Peptococcus_niger	0.0	0.0	1	0.0009213617727	0.046068088635	0.0302278071556	0.0	0.0	1	0.0104180108003
Peptoniphilus_duerdenii	0.0379384259347	0.021498441363	0.785627371444	0.0359331091353	0.027640853181	0.431939927644	0.0	0.0	1	0.0526706609148
Peptoniphilus_lacrimalis	0.0	0.0	1	0.0257981296356	0.0	0.557015579148	0.0	0.0	1	0.833116156203
Peptostreptococcus_stomatis	0.0815676157596	0.0107492206815	0.343882691469	0.0165845119086	0.0	0.557015579148	0.00107492206815	0.0	0.678845299424	0.000725759481354
Phascolarctobacterium_faecium	0.0246599768576	0.247232075675	0.431010856315	0.515962592712	2.46924955084	0.0710053352861	0.0655702461572	0.423826415442	0.0015160748277	0.00111356472669
Phascolarctobacterium_succinatutens	0.0	0.0	1	0.0995070714516	0.0	0.274957435507	0.0	0.0	1	0.26390478531
Phenylobacterium_haematophilum	0.00758768518694	0.0107492206815	0.313106922878	0.0	0.0	1	0.0	0.0	1	0.000831051999874
Phocaeicola_abscessus	0.0	0.0	1	0.0036854470908	0.0	0.383524185583	0.0	0.0	1	0.511548574527
Photobacterium_kishitanii	0.00379384259347	0.0	0.62054804732	0.0	0.0	1	0.0	0.0046068088635	0.0453719050658	0.109424710063
Phycicoccus_ochangensis	0.0	0.0	1	0.0	0.0	1	0.0193485972267	0.0	0.331436555754	0.054856152561
Phyllobacterium_myrsinacearum	0.0417322685282	0.0268730517038	0.882573271825	0.0	0.0	1	0.0763194668387	0.175058736813	0.221630600052	5.36466169625e-06
Pirellula_staleyi	0.0	0.0	1	0.0	0.0	1	0.00107492206815	0.0	0.678845299424	0.756294381049
Pontibacter_akesuensis	0.00189692129674	0.0	0.62054804732	0.0	0.0	1	0.0	0.0	1	0.367718227879
Porphyromonas_asaccharolytica	0.0	0.0	1	0.120698392224	0.0	0.383524185583	0.0	0.0	1	0.511548574527
Porphyromonas_bennonis	0.0	0.0	1	0.0009213617727	0.0	0.557015579148	0.0	0.0	1	0.833116156203
Porphyromonas_cangingivalis	0.125196805585	0.0967429861335	0.762151187075	0.0	0.0	1	0.0827689992476	0.0	0.173253821525	2.99671083021e-05
Porphyromonas_catoniae	0.208661342641	0.161238310223	0.885085814716	0.0	0.0	1	0.0064495324089	0.0	0.520169005656	7.47253845897e-10
Porphyromonas_circumdentaria	0.648747083484	0.671826292594	0.641874952449	0.0	0.0	1	0.0612705578846	0.0598885152255	0.55126001275	1.39225486909e-08
Porphyromonas_endodontalis	0.00379384259347	0.0	0.62054804732	0.0	0.0	1	0.0	0.0	1	0.367718227879
Porphyromonas_gingivalis	0.00569076389021	0.0806191551113	0.185415910669	0.0	0.22343022988	0.00561882989107	0.0	0.0	1	0.0026200656388
Porphyromonas_gingivicanis	0.00379384259347	0.0107492206815	0.473610958381	0.0009213617727	0.0	0.557015579148	0.0	0.0	1	0.26375659875
Porphyromonas_gulae	0.0815676157596	0.13973986886	0.727840034742	0.0	0.0	1	0.0601956358164	0.0	0.520169005656	4.76146650512e-06
Prevotella_baroniae	0.0682891666825	0.0	0.62054804732	0.0	0.0	1	0.0	0.0	1	0.367718227879
Prevotella_bergensis	0.00189692129674	0.0	0.62054804732	0.0	0.064495324089	0.0259495846987	0.0	0.0	1	0.0807615663718
Prevotella_bivia	0.0	0.0107492206815	0.113140008152	0.0128990648178	0.0	0.145990598956	0.0	0.0	1	0.0622900416984
Prevotella_bryantii	0.0	0.0	1	0.0156631501359	0.0	0.557015579148	0.0	0.0	1	0.833116156203
Prevotella_buccae	0.0189692129674	0.0	0.62054804732	0.0313263002718	0.018427235454	0.907237640658	0.0	0.0	1	0.615283931327
Prevotella_buccalis	0.0	0.0	1	0.0009213617727	0.0	0.557015579148	0.0	0.0	1	0.833116156203
Prevotella_copri	0.136578333365	0.542835644416	1.0	1.86115078085	11.6667434468	0.0620576545716	0.254756530152	1.8427235454	0.0308493459077	0.0461773321691
Prevotella_corporis	0.0	0.0	1	0.0036854470908	0.0	0.383524185583	0.0	0.0	1	0.511548574527
Prevotella_dentalis	0.00189692129674	0.0	0.62054804732	0.0009213617727	0.064495324089	0.497916212664	0.0	0.0	1	0.721373858206
Prevotella_denticola	0.0322476620445	0.0	0.62054804732	0.0073708941816	0.0	0.557015579148	0.0	0.0	1	0.727782425095
Prevotella_disiens	0.0	0.0	1	0.0036854470908	0.0	0.383524185583	0.0	0.0	1	0.511548574527
Prevotella_histicola	0.00189692129674	0.00537461034075	0.473610958381	0.0046068088635	0.0	0.383524185583	0.00107492206815	0.0	0.678845299424	0.666439305093
Prevotella_intermedia	0.0	0.0	1	0.0018427235454	0.0	0.383420941504	0.0	0.0	1	0.511497789804
Prevotella_melaninogenica	0.00569076389021	0.0	0.30808002781	0.241396784447	0.0	0.383524185583	0.0	0.101349794997	0.0453719050658	0.135060776545
Prevotella_multiformis	0.0	0.0	1	0.0	0.433040033169	0.0259495846987	0.0	0.0	1	0.0176524571161
Prevotella_nanceiensis	0.0151753703739	0.0	0.62054804732	0.0	0.0	1	0.0	0.0	1	0.367718227879
Prevotella_nigrescens	0.0569076389021	0.0	0.309478265546	0.0	0.0	1	0.00107492206815	0.0	0.678845299424	0.0376022568259
Prevotella_oralis	0.00758768518694	1.90798667097	0.0829681458997	0.158474224904	1.7920486479	0.192939450081	0.0849188433839	0.0506748974985	0.539024161444	0.22533884915
Prevotella_oris	0.0758768518694	0.0	0.22310185505	0.475422674713	0.511355783849	0.90724808733	0.0634204020209	0.0	0.26727641985	0.409187312132
Prevotella_pallens	0.0	0.0	1	0.0009213617727	0.0	0.557015579148	0.0	0.0	1	0.833116156203
Prevotella_paludivivens	0.0	0.0	1	0.0009213617727	0.0	0.557015579148	0.0	0.0	1	0.833116156203
Prevotella_salivae	0.00569076389021	0.0	0.431010856315	0.0027640853181	0.0	0.274673677968	0.0	0.0	1	0.30671701138
Prevotella_shahii	0.0151753703739	0.0	0.62054804732	0.0	0.0	1	0.0161238310223	0.0	0.678845299424	0.696095006483
Prevotella_stercorea	0.36610581027	1.5693862195	0.359742503846	0.133597457042	0.444557055328	0.049229734267	0.124690959905	0.207306398858	0.172336205948	1.48770208888e-05
Prevotella_timonensis	0.00569076389021	0.0	0.62054804732	0.0073708941816	0.0	0.274957435507	0.0	0.0	1	0.45021139793
Propionibacterium_acnes	1.44355710682	0.306352789423	0.0189736246235	0.0018427235454	0.0	0.383420941504	2.85606793507	3.51499516285	0.641213073345	2.05935957819e-17
Propionibacterium_granulosum	0.00569076389021	0.0	0.30808002781	0.0	0.0	1	0.00107492206815	0.036854470908	0.00251453402003	0.000241947684973
Propionibacterium_propionicum	0.0	0.0	1	0.0	0.0	1	0.0021498441363	0.0	0.678845299424	0.756294381049
Prosthecobacter_vanneervenii	0.0	0.0	1	0.0	0.0	1	0.00107492206815	0.0	0.678845299424	0.756294381049
Proteiniclasticum_ruminis	0.0	0.0	1	0.0	0.0	1	0.0021498441363	0.0	0.678845299424	0.756294381049
Proteiniphilum_acetatigenes	0.00189692129674	0.0	0.62054804732	0.0	0.0	1	0.0	0.0	1	0.367718227879
Proteus_mirabilis	0.0	0.0376222723853	0.113140008152	0.0	0.0	1	0.0	0.0	1	0.0041943185129
Pseudarcicella_hirudinis	0.0	0.0	1	0.0	0.0	1	0.0021498441363	0.0	0.678845299424	0.756294381049
Pseudobutyrivibrio_ruminis	0.00569076389021	0.0	0.431010856315	0.0	0.0	1	0.0	0.0	1	0.0529129875394
Pseudoflavonifractor_capillosus	0.168825995409	0.247232075675	0.266178260414	0.0433040033169	0.142811074769	3.66746853821e-05	0.106417284747	0.0598885152255	0.553600225062	2.81218338215e-05
Pseudolabrys_taiwanensis	0.00379384259347	0.0	0.62054804732	0.0	0.0	1	0.0	0.0	1	0.367718227879
Pseudomonas_aeruginosa	0.00569076389021	0.00537461034075	0.857561225208	0.0	0.0	1	0.0107492206815	0.027640853181	0.719007071254	0.263993989666
Pseudomonas_azotoformans	0.0	0.0	1	0.0	0.0	1	0.00107492206815	0.0	0.678845299424	0.756294381049
Pseudomonas_balearica	0.00379384259347	0.0	0.62054804732	0.0	0.0	1	0.0	0.0	1	0.367718227879
Pseudomonas_brenneri	0.0	0.0	1	0.0	0.0	1	0.142964635064	0.055281706362	0.116977319326	4.57840455205e-11
Pseudomonas_fluorescens	1.96900430601	0.381597334193	0.0116565637564	0.0018427235454	0.00230340443175	0.872992959998	31.9660324626	20.7306398858	0.341991219442	1.19918498356e-19
Pseudomonas_fulva	0.00189692129674	0.0	0.62054804732	0.0	0.0	1	0.0	0.0	1	0.367718227879
Pseudomonas_graminis	0.00569076389021	0.0	0.431010856315	0.0	0.0	1	0.00752445447705	0.0	0.520169005656	0.288225158594
Pseudomonas_helmanticensis	0.0	0.0	1	0.0	0.0	1	0.0	0.0138204265905	0.000263627839352	1.80012675062e-08
Pseudomonas_koreensis	0.0	0.0	1	0.0	0.0	1	0.00107492206815	0.018427235454	0.255218368852	0.168540975547
Pseudomonas_marginalis	0.0	0.0	1	0.0	0.0	1	0.105342362679	0.046068088635	0.219429175793	1.91870640849e-10
Pseudomonas_migulae	0.00379384259347	0.0	0.62054804732	0.0	0.0	1	0.0655702461572	0.082922559543	0.576856099711	1.38092249425e-10
Pseudomonas_oryzihabitans	0.0303507407478	0.0	0.62054804732	0.0	0.0	1	0.0236482854993	0.0	0.520169005656	0.542757090746
Pseudomonas_panacis	0.0	0.0	1	0.0	0.0	1	0.00537461034075	0.0	0.331140447138	0.0548262366407
Pseudomonas_poae	0.0	0.0	1	0.0	0.0	1	0.0107492206815	0.009213617727	0.705579516483	0.00412610106084
Pseudomonas_protegens	0.0	0.0	1	0.0	0.0	1	0.0064495324089	0.046068088635	0.975868349719	0.0313925162481
Pseudomonas_pseudoalcaligenes	0.00379384259347	0.0	0.430534231599	0.0	0.0	1	0.0300978179082	0.0	0.172762520058	0.00995708669392
Pseudomonas_psychrophila	0.00758768518694	0.0	0.431010856315	0.0	0.0	1	0.0494464151349	0.036854470908	0.675769541351	1.19910971995e-06
Pseudomonas_salomonii	0.0	0.0	1	0.0	0.0	1	0.0042996882726	0.0	0.330547109602	0.0547664273269
Pseudomonas_veronii	0.0	0.0	1	0.0	0.0	1	0.0591207137483	0.0322476620445	0.207643660418	2.85042949583e-10
Pseudonocardia_alaniniphila	0.0	0.0	1	0.0	0.0	1	0.00322476620445	0.0	0.678845299424	0.756294381049
Pseudoxanthomonas_kaohsiungensis	0.00189692129674	0.0	0.62054804732	0.0	0.0	1	0.0	0.0	1	0.367718227879
Pseudoxanthomonas_sacheonensis	0.0	0.0	1	0.0	0.0	1	0.0	0.018427235454	0.0453719050658	0.0123594544302
Pseudoxanthomonas_taiwanensis	0.0322476620445	0.0	0.62054804732	0.0	0.0	1	0.0064495324089	0.0	0.520169005656	0.542757090746
Pyramidobacter_piscolens	0.0	0.0	1	0.124383839315	0.0138204265905	0.582103349391	0.0	0.0	1	0.0482898332667
Quadrisphaera_granulorum	0.00189692129674	0.0	0.62054804732	0.0	0.0	1	0.0	0.0	1	0.367718227879
Ralstonia_insidiosa	0.0569076389021	0.0322476620445	0.820122980955	0.0	0.0	1	0.13973986886	0.207306398858	0.609282738507	1.68534391293e-06
Ralstonia_pickettii	0.00189692129674	0.0	0.62054804732	0.0	0.0	1	0.0042996882726	0.018427235454	0.486306995289	0.368717579738
Raoultella_planticola	0.00379384259347	0.0	0.430534231599	0.0027640853181	0.0	0.383524185583	0.0064495324089	0.0	0.678845299424	0.648167828292
Rhizobium_cellulosilyticum	0.00569076389021	0.0107492206815	0.764838969938	0.0	0.0	1	0.021498441363	0.027640853181	0.746183768621	0.257248630124
Rhodococcus_cerastii	0.0	0.0	1	0.0	0.0	1	0.0085993765452	0.0	0.520169005656	0.378608915611
Rhodococcus_defluvii	0.0151753703739	0.00537461034075	0.524105382837	0.0	0.0	1	0.0	0.0	1	0.000141326040415
Rhodococcus_erythropolis	0.00569076389021	0.0	0.30808002781	0.0	0.0	1	0.0419219606579	0.0322476620445	0.41475674478	0.0412066050884
Rhodopirellula_rosea	0.0	0.0	1	0.0	0.0	1	0.0	0.142811074769	0.0453719050658	0.0123594544302
Rhodoplanes_piscinae	0.0	0.00537461034075	0.113140008152	0.0	0.0	1	0.0	0.0	1	0.0041943185129
Rhodospirillum_rubrum	0.00379384259347	0.0	0.62054804732	0.0009213617727	0.0299442576128	0.0320302498989	0.0	0.0	1	0.0412618855072
Rhodovulum_kholense	0.0	0.0	1	0.0	0.0	1	0.0	0.018427235454	0.0453719050658	0.0123594544302
Rickettsia_monteiroi	0.0170722916706	0.0	0.62054804732	0.0	0.0	1	0.0	0.0	1	0.367718227879
Rickettsia_typhi	0.00189692129674	0.0	0.62054804732	0.0	0.0	1	0.00752445447705	0.0046068088635	0.594460013386	0.391203031843
Riemerella_anatipestifer	0.00569076389021	0.0	0.62054804732	0.0	0.0	1	0.0	0.0	1	0.367718227879
Rikenella_microfusus	0.0	0.0	1	0.0	0.00230340443175	0.124547348518	0.0	0.0	1	0.23707100729
Robinsoniella_peoriensis	0.0	0.0	1	0.0	0.0046068088635	0.124547348518	0.0	0.0	1	0.23707100729
Romboutsia_ilealis	0.0967429861335	0.0967429861335	0.40977174247	0.0128990648178	0.398488966693	3.0679639651e-05	0.0	0.152024692496	0.0453719050658	9.5786209999e-07
Roseburia_faecis	0.163135231519	1.58013544018	0.107422196715	0.813562445294	1.73446353711	0.00815524088952	0.0494464151349	0.0	0.173035544612	4.6934225899e-07
Roseburia_hominis	0.0170722916706	0.064495324089	0.0663570168829	0.0036854470908	0.0161238310223	0.220511406384	0.0	0.110563412724	0.0453719050658	0.00030770374629
Roseburia_intestinalis	0.0246599768576	0.042996882726	0.281929889641	0.0	0.0046068088635	0.0259172897879	0.0	0.0	1	7.74849188544e-05
Roseburia_inulinivorans	2.37304854222	1.7145006987	0.403587836939	1.02639701479	0.253374487493	0.0205748137898	0.0	0.0	1	1.53881880604e-06
Roseiflexus_castenholzii	0.0	0.0	1	0.0	0.0	1	0.00322476620445	0.0	0.678845299424	0.756294381049
Roseomonas_gilardii	0.0	0.0	1	0.0	0.0	1	0.0591207137483	0.0	0.678845299424	0.756294381049
Rothia_dentocariosa	0.0417322685282	0.0	0.159283418606	0.0009213617727	0.0	0.557015579148	0.0	0.027640853181	0.0453719050658	0.00129794208751
Rothia_mucilaginosa	0.138475254662	0.00537461034075	0.0313156061913	0.0313263002718	0.0	0.106751311408	0.0451467268623	0.0	0.138520237091	0.000178195782695
Rubellimicrobium_mesophilum	0.00379384259347	0.0	0.62054804732	0.0	0.0	1	0.00107492206815	0.0	0.678845299424	0.688163891883
Rubellimicrobium_roseum	0.0189692129674	0.0	0.30912944971	0.0	0.0	1	0.00967429861335	0.0	0.678845299424	0.043401044932
Rubrobacter_xylanophilus	0.00758768518694	0.0	0.62054804732	0.0	0.0	1	0.0935182199291	0.0322476620445	0.240228573224	0.0456924946609
Ruminiclostridium_thermocellum	0.0246599768576	0.085993765452	0.0698382993708	0.0442253650896	0.195789376699	0.00699058611347	0.0247232075675	0.0	0.678845299424	8.96175810298e-05
Ruminococcus_albus	0.0208661342641	0.00537461034075	0.904826358083	0.0128990648178	0.138204265905	0.0113217405771	0.0193485972267	0.0	0.520169005656	0.0310672511602
Ruminococcus_bromii	0.0189692129674	0.472965709986	0.0161002602568	1.15630902474	2.10300824619	3.9889731017e-05	0.0515962592712	0.0783157506795	0.267356700193	3.04293248806e-08
Ruminococcus_callidus	0.0	0.0376222723853	0.113140008152	0.0515962592712	0.0783157506795	0.00241873652548	0.00107492206815	0.0	0.678845299424	8.38307360473e-05
Ruminococcus_champanellensis	0.028453819451	0.290228958401	0.134663631839	0.188879163404	0.158934905791	0.0243838952604	0.0	0.0	1	0.000465535391558
Ruminococcus_faecis	0.0322476620445	0.0322476620445	0.344242508787	0.0082922559543	0.0253374487493	0.438578026081	0.00107492206815	0.0	0.678845299424	0.0307904359596
Ruminococcus_flavefaciens	0.00189692129674	0.0	0.62054804732	0.0257981296356	0.046068088635	0.000819239415702	0.00107492206815	0.0	0.678845299424	2.92222480274e-05
Ruminococcus_gauvreauii	0.0398353472314	0.0161238310223	0.856050593177	0.0	0.0	1	0.00107492206815	0.0	0.678845299424	0.00138826703685
Ruminococcus_gnavus	2.96868182939	2.2680855638	0.362370541634	0.647717326208	0.00691021329525	0.000665590965747	0.198860582608	0.216520016585	0.686350390996	3.95959148063e-08
Ruminococcus_lactaris	0.0	0.0	1	0.0009213617727	0.0	0.557015579148	0.0	0.0	1	0.833116156203
Ruminococcus_obeum	0.0113815277804	0.220359023971	0.00570769350862	0.0046068088635	0.0483714930668	2.84563324839e-05	0.0021498441363	0.0	0.678845299424	5.14542402274e-08
Ruminococcus_torques	0.756871597397	1.81124368483	0.0494791594281	0.400792371125	0.230340443175	0.458215717423	0.0107492206815	0.0	0.520169005656	2.66379957707e-06
Saccharofermentans_acetigenes	0.0739799305727	0.128990648178	0.503778703615	0.0	0.0	1	0.00322476620445	0.0	0.678845299424	7.07296147488e-09
Saccharothrix_hoggarensis	0.0	0.0	1	0.0	0.0	1	0.0	0.009213617727	0.0453719050658	0.0123594544302
Salana_multivorans	0.00379384259347	0.0	0.62054804732	0.0	0.0	1	0.0	0.0	1	0.367718227879
Salinarimonas_rosea	0.0	0.0	1	0.0	0.0	1	0.00107492206815	0.0	0.678845299424	0.756294381049
Sandaracinobacter_sibiricus	0.00379384259347	0.0	0.62054804732	0.0	0.0	1	0.0118241427497	0.0	0.678845299424	0.696095006483
Scardovia_wiggsiae	0.0	0.0	1	0.0009213617727	0.0	0.557015579148	0.0	0.0	1	0.833116156203
Schlegelella_aquatica	0.0	0.0	1	0.0	0.0	1	0.0021498441363	0.0230340443175	0.486191691071	0.201177849498
Schlesneria_paludicola	0.0	0.0	1	0.0	0.0	1	0.0021498441363	0.0	0.678845299424	0.756294381049
Schwartzia_succinivorans	0.0	0.0	1	0.0156631501359	0.0	0.383524185583	0.0	0.0	1	0.511548574527
Selenomonas_artemidis	0.0	0.0	1	0.0046068088635	0.0	0.274886524544	0.0	0.0	1	0.263872602253
Selenomonas_bovis	0.0	0.0	1	0.0046068088635	0.064495324089	0.294365428095	0.0193485972267	0.0	0.678845299424	0.460122902248
Selenomonas_flueggei	0.00379384259347	0.0	0.62054804732	0.0009213617727	0.0	0.557015579148	0.0	0.0	1	0.727782425095
Selenomonas_infelix	0.142269097255	0.0	0.62054804732	0.0	0.0	1	0.0	0.0	1	0.367718227879
Selenomonas_noxia	0.00379384259347	0.0	0.62054804732	0.0046068088635	0.0	0.19977456142	0.0	0.0046068088635	0.0453719050658	0.291046614575
Selenomonas_ruminantium	0.00189692129674	0.0	0.62054804732	0.0	0.0	1	0.0	0.0	1	0.367718227879
Selenomonas_sputigena	0.00569076389021	0.0	0.62054804732	0.0018427235454	0.0	0.557015579148	0.0	0.0	1	0.727782425095
Senegalimassilia_anaerobia	0.00189692129674	0.0	0.62054804732	0.0027640853181	0.0322476620445	0.0241680695201	0.0	0.0	1	0.011136417664
Serpens_flexibilis	0.0	0.0	1	0.0	0.0	1	0.0042996882726	0.0	0.678845299424	0.756294381049
Serratia_liquefaciens	0.0	0.0	1	0.0	0.0	1	0.764269590455	0.27640853181	0.0554920755297	6.48413397417e-12
Serratia_nematodiphila	0.0	0.0	1	0.0	0.0	1	0.00322476620445	0.0	0.520169005656	0.378608915611
Silanimonas_lenta	0.00189692129674	0.0	0.62054804732	0.0	0.0	1	0.0171987530904	0.0	0.520169005656	0.539711977674
Skermanella_stibiiresistens	0.00569076389021	0.0	0.62054804732	0.0	0.0	1	0.00107492206815	0.0	0.678845299424	0.688163891883
Slackia_exigua	0.0	0.0	1	0.0	0.0046068088635	0.0259172897879	0.00107492206815	0.0	0.678845299424	0.119280118697
Slackia_isoflavoniconvertens	0.00189692129674	0.0107492206815	0.105485330014	0.0073708941816	0.0115170221588	0.388536698757	0.00107492206815	0.0	0.678845299424	0.164020948185
Snodgrassella_alvi	0.271259745433	0.064495324089	0.0449810812711	0.0	0.0	1	0.538535956143	0.492928548395	0.654307717033	7.46890350492e-14
Solirubrobacter_ginsenosidimutans	0.0	0.0	1	0.0	0.0	1	0.00107492206815	0.0	0.678845299424	0.756294381049
Solobacterium_moorei	0.00569076389021	0.00537461034075	0.857561225208	0.0313263002718	0.0	0.145766811813	0.0	0.009213617727	0.0453719050658	0.24273939023
Sphingobacterium_faecium	0.0	0.0	1	0.0	0.0	1	0.00107492206815	0.0	0.678845299424	0.756294381049
Sphingobacterium_spiritivorum	0.00189692129674	0.0	0.62054804732	0.0	0.0	1	0.0064495324089	0.0	0.678845299424	0.696095006483
Sphingobacterium_thermophilum	0.341445833412	0.386971944534	0.643835029561	0.0	0.0	1	0.13973986886	0.0	0.267356700193	2.33758056245e-09
Sphingobium_ummariense	0.0	0.0	1	0.0	0.0	1	0.021498441363	0.0	0.678845299424	0.756294381049
Sphingobium_xenophagum	0.0	0.0	1	0.0	0.0	1	0.0128990648178	0.0	0.678845299424	0.756294381049
Sphingomonas_desiccabilis	0.00189692129674	0.0	0.62054804732	0.0	0.0	1	0.0	0.0	1	0.367718227879
Sphingomonas_ginsengisoli	0.00948460648368	0.0	0.431010856315	0.0	0.0	1	0.0268730517038	0.0	0.520169005656	0.295307525837
Sphingomonas_koreensis	0.0	0.0	1	0.0	0.0	1	0.00107492206815	0.0	0.678845299424	0.756294381049
Sphingomonas_paucimobilis	10.6018931275	2.37020316027	0.4410956418	0.0009213617727	0.0046068088635	0.142821443344	8.17693217242	14.580550053	0.185461146686	2.87592374087e-14
Spiroplasma_alleghenense	0.0	0.00537461034075	0.113140008152	0.0018427235454	0.0115170221588	0.135870626352	0.0	0.0	1	0.0965760458621
Spiroplasma_clarkii	0.0	0.0	1	0.0	0.00230340443175	0.124547348518	0.0	0.0	1	0.23707100729
Spirosoma_rigui	0.00569076389021	0.0	0.62054804732	0.0	0.0	1	0.0	0.0	1	0.367718227879
Spirulina_major	0.0	0.0	1	0.0	0.0	1	0.0042996882726	0.0	0.678845299424	0.756294381049
Sporobacter_termitidis	0.0208661342641	0.548210254757	0.000625133721557	0.0783157506795	0.492928548395	0.000238733456186	0.0204235192949	0.0	0.520169005656	2.27866153113e-08
Stakelama_pacifica	0.0	0.0	1	0.0	0.0	1	0.0021498441363	0.0	0.678845299424	0.756294381049
Staphylococcus_epidermidis	0.199176736157	0.0376222723853	0.0960423308149	0.0082922559543	0.00230340443175	0.483866859009	0.456841878964	0.879900492929	0.246758070088	7.62308248126e-09
Stenotrophomonas_chelatiphaga	0.0	0.0	1	0.0	0.0	1	0.00107492206815	0.0	0.678845299424	0.756294381049
Stenotrophomonas_nitritireducens	0.0	0.0	1	0.0	0.0	1	0.0021498441363	0.0	0.678845299424	0.756294381049
Stenotrophomonas_pavanii	0.127093726881	0.0483714930668	0.172442175603	0.0	0.0	1	0.529936579598	0.598885152255	0.0740234560768	2.00524305006e-11
Stomatobaculum_longum	0.0910522222433	0.13973986886	0.153170623874	0.0018427235454	0.0	0.557015579148	0.0451467268623	0.0	0.520169005656	1.08799259487e-08
Streptobacillus_hongkongensis	0.0	0.0	1	0.0009213617727	0.0	0.557015579148	0.0	0.0	1	0.833116156203
Streptococcus_anginosus	0.256084375059	0.0107492206815	0.770683567431	0.0156631501359	0.00691021329525	0.246731259307	0.0	0.0	1	0.0224881655549
Streptococcus_danieliae	0.00379384259347	0.0	0.62054804732	0.0	0.0	1	0.0	0.0	1	0.367718227879
Streptococcus_dentisani	1.51753703739	0.564334085779	0.0456772853515	1.09273506242	0.0529783019303	0.00085503199093	0.138664946791	0.138204265905	0.595189118766	1.24824300444e-06
Streptococcus_lutetiensis	0.0151753703739	0.0	0.431010856315	0.0009213617727	0.0	0.557015579148	0.00322476620445	0.0	0.520169005656	0.567967018651
Streptococcus_mutans	0.00189692129674	0.0	0.62054804732	0.0156631501359	0.0	0.199927269224	0.0	0.0	1	0.255908056808
Streptococcus_parasanguinis	0.0	0.0	1	0.0009213617727	0.0	0.557015579148	0.0	0.0	1	0.833116156203
Streptococcus_pleomorphus	0.0	0.00537461034075	0.113140008152	0.0046068088635	0.00691021329525	0.158172636841	0.0	0.0	1	0.102696931473
Streptococcus_pseudopneumoniae	0.0	0.00537461034075	0.113140008152	0.0	0.0	1	0.0	0.0	1	0.0041943185129
Streptococcus_salivarius	0.364208888973	0.0483714930668	0.0256478580987	0.764730271341	0.0760123462478	0.00169868230381	0.0161238310223	0.175058736813	0.136543128261	1.99243281275e-07
Streptococcus_sanguinis	0.0	0.0	1	0.0009213617727	0.0	0.557015579148	0.0	0.0	1	0.833116156203
Streptococcus_sobrinus	0.0	0.0	1	0.0009213617727	0.0	0.557015579148	0.0	0.0	1	0.833116156203
Streptococcus_thermophilus	0.0	0.0	1	0.0009213617727	0.0	0.557015579148	0.0	0.0	1	0.833116156203
Streptococcus_vestibularis	0.0	0.0	1	0.0009213617727	0.0	0.557015579148	0.0	0.0	1	0.833116156203
Streptomyces_abietis	0.00189692129674	0.0	0.62054804732	0.0	0.0	1	0.0	0.0	1	0.367718227879
Streptomyces_aomiensis	0.0	0.0	1	0.0	0.0	1	0.0021498441363	0.0	0.520007945874	0.378556847478
Streptomyces_baliensis	0.00379384259347	0.0	0.430534231599	0.0	0.0	1	0.0	0.0	1	0.0528938990175
Streptomyces_olivoviridis	0.0	0.0	1	0.0	0.0046068088635	0.124547348518	0.0	0.0	1	0.23707100729
Subdoligranulum_variabile	0.0	0.00537461034075	0.113140008152	0.0	0.0	1	0.0	0.0	1	0.0041943185129
Succiniclasticum_ruminis	0.00758768518694	0.0107492206815	0.134741662079	0.0009213617727	1.27608605519	0.497916212664	0.0	0.0	1	0.0225858205551
Succinivibrio_dextrinosolvens	0.0151753703739	0.0	0.431010856315	0.163081033768	1.92794950937	0.497916212664	0.056970869612	0.0	0.41275650585	0.715997823859
Sutterella_parvirubra	0.09294914354	0.112866817156	0.359849015261	0.0442253650896	0.0621919196573	0.460074746091	0.0118241427497	0.0	0.266955059943	0.0477874984546
Sutterella_stercoricanis	0.0493199537151	0.0107492206815	0.62776172848	0.433040033169	0.200396185562	0.503179294391	0.00107492206815	0.0	0.678845299424	0.071437779731
Sutterella_wadsworthensis	0.299713564884	0.231108244652	0.314204234271	0.284700787764	0.260284700788	0.207592081959	0.0042996882726	0.0	0.678845299424	0.00013444317443
Synechocystis_sp.	0.0	0.0	1	0.0	0.0	1	0.0021498441363	0.0	0.678845299424	0.756294381049
Tepidicella_xavieri	0.00758768518694	0.0	0.431010856315	0.0	0.0	1	0.0	0.0598885152255	0.00351588889857	0.00205671093605
Tepidimicrobium_ferriphilum	0.0	0.0	1	0.0	0.0	1	0.0064495324089	0.0	0.678845299424	0.756294381049
Tepidimonas_fonticaldi	0.0	0.0	1	0.0	0.0	1	0.0042996882726	0.0506748974985	0.0780299491992	0.00659336651313
Tepidimonas_ignava	0.0	0.0	1	0.0	0.0	1	0.0	0.009213617727	0.0453719050658	0.0123594544302
Tepidiphilus_succinatimandens	0.0246599768576	0.0	0.62054804732	0.0	0.0	1	0.0021498441363	0.0	0.678845299424	0.688163891883
Thermanaerovibrio_velox	0.0	0.0913683757928	0.00279737520665	0.0046068088635	0.0322476620445	0.0202291348669	0.0	0.0	1	5.39683224917e-05
Thermobacillus_composti	0.0	0.0	1	0.0	0.0	1	0.0	0.036854470908	0.0453719050658	0.0123594544302
Thermotalea_metallivorans	0.0	0.00537461034075	0.113140008152	0.0009213617727	0.00691021329525	0.497916212664	0.0	0.0	1	0.23753553293
Thermus_caliditerrae	0.0	0.0	1	0.0	0.0	1	0.00107492206815	0.009213617727	0.255218368852	0.168540975547
Tindallia_californiensis	0.0607014814955	0.0376222723853	1.0	0.0	0.0	1	0.0268730517038	0.0	0.678845299424	1.49662837836e-06
Treponema_maltophilum	0.00569076389021	0.0	0.62054804732	0.0	0.0	1	0.0	0.0	1	0.367718227879
Treponema_medium	0.00758768518694	0.0	0.62054804732	0.0	0.0	1	0.0	0.0	1	0.367718227879
Trichocoleus_desertorum	0.0	0.0	1	0.0	0.0	1	0.00107492206815	0.0	0.678845299424	0.756294381049
Truepera_radiovictrix	0.0	0.0	1	0.0	0.0	1	0.0	0.0414612797715	0.0453719050658	0.0123594544302
Trueperella_bernardiae	0.0	0.0	1	0.0009213617727	0.0	0.557015579148	0.0	0.0	1	0.833116156203
Turicibacter_sanguinis	0.0113815277804	0.0107492206815	0.134741662079	0.0193485972267	0.232643847607	0.0153409706636	0.0021498441363	0.147417883632	0.255218368852	0.0185889205837
Undibacterium_oligocarboniphilum	0.0	0.0	1	0.0	0.0	1	0.0	0.055281706362	0.00351588889857	1.92414310048e-05
Vallitalea_pronyensis	1.1609158336	1.61238310223	0.213915390185	0.0009213617727	0.46068088635	2.72610478011e-08	0.135440180587	0.594278343392	0.773347691983	1.07165767703e-08
Vampirovibrio_chlorellavorus	0.0512168750119	0.166612920563	0.0920262687357	0.0156631501359	0.495231952826	0.0015586744433	0.00107492206815	0.0	0.678845299424	6.34079777069e-08
Variovorax_boronicumulans	0.0151753703739	0.00537461034075	0.915581586616	0.0009213617727	0.0	0.557015579148	0.00107492206815	0.0691021329525	0.0270052761344	0.0434740072901
Veillonella_atypica	0.0	0.0	1	0.0027640853181	0.0	0.383524185583	0.0	0.0	1	0.511548574527
Veillonella_dispar	0.942769884477	0.204235192949	0.341683938932	9.68443359285	0.101349794997	8.67791714774e-05	0.179511985381	0.72326899157	0.118192701299	1.60458949576e-08
Veillonella_montpellierensis	0.0	0.00537461034075	0.113140008152	0.0009213617727	0.0	0.557015579148	0.0	0.0	1	0.120713522012
Veillonella_ratti	0.0	0.0	1	1.18210715437	0.0	0.557015579148	0.0	0.0	1	0.833116156203
Veillonella_rogosae	0.0	0.0	1	0.0396185562261	0.0	0.199978156196	0.0	0.0	1	0.121866675176
Veillonella_tobetsuensis	0.0	0.0	1	0.0018427235454	0.0	0.383420941504	0.0	0.0	1	0.511497789804
Victivallis_vadensis	0.0	0.0537461034075	0.113140008152	0.0442253650896	0.0714055373843	0.109434694816	0.0	0.09213617727	0.0453719050658	0.0719545211148
Weissella_confusa	0.0	0.0	1	0.0018427235454	0.0	0.383420941504	0.0	0.0	1	0.511497789804
Williamsia_marianensis	0.0	0.0	1	0.0	0.0	1	0.0042996882726	0.0	0.678845299424	0.756294381049
Xanthobacter_flavus	0.00569076389021	0.0	0.62054804732	0.0	0.0	1	0.0	0.0	1	0.367718227879
Xanthomonas_axonopodis	0.0113815277804	0.0	0.222053009951	0.0	0.0	1	0.188111361926	0.0046068088635	0.809028413617	0.0387319466532
Xylanibacter_oryzae	0.316785856555	0.290228958401	0.77449655722	0.0	0.0	1	0.0548210254757	0.0	0.267356700193	4.30702754477e-09
Yersinia_enterocolitica	0.0	0.0	1	0.0	0.0	1	0.0698699344298	0.0230340443175	0.172645577878	5.20948764813e-09
Yersinia_pestis	0.0	0.0	1	0.0	0.0	1	0.0236482854993	0.0046068088635	0.223843023392	2.30129407487e-05
Yuhushiella_deserti	0.0	0.0	1	0.0	0.0	1	0.00322476620445	0.0	0.678845299424	0.756294381049
Zhouia_amylolytica	0.0	0.0	1	0.0009213617727	0.0	0.557015579148	0.0	0.0	1	0.833116156203
Zymophilus_paucivorans	0.0	0.0	1	0.0027640853181	0.0	0.557015579148	0.0	0.0	1	0.833116156203

## Sheet: Rel_Abund_OTU
OTU	biop_cirr	biop_ctrl	P value MW biop	faeces_cirr	faeces_ctrl	P value MW faeces	periph_cirr	portal_cirr	P value MW blood	P value KW
Otu00001	3.90576094998	2.60131140492	0.806183693661	16.9622702354	8.55945086838	0.0476131603227	0.28485434806	1.21619753996	0.218284215728	1.96965093409e-11
Otu00002	1.96900430601	0.381597334193	0.0116565637564	0.0018427235454	0.00230340443175	0.872992959998	31.6779533484	20.5463675312	0.332259198321	1.19668801157e-19
Otu00003	0.0113815277804	0.0107492206815	0.52650357866	0.0018427235454	0.0	0.383420941504	25.8959475438	14.3594232275	0.560715883948	2.00368694738e-18
Otu00004	7.6692528027	3.61711275932	0.194457578762	6.62366978394	0.0391578753398	0.00301753828789	0.377297645921	1.28069286405	0.0468805744004	0.000503092556127
Otu00005	2.24974865793	3.56336665592	0.400581327278	7.17003731515	1.38434606348	0.0153362636517	0.355799204558	0.967429861335	0.397375423594	0.000624332719938
Otu00006	0.115712199101	0.532086423734	0.941668237165	1.83627401299	10.5657161284	0.238592829316	0.246157153606	1.32215414382	0.467258983564	0.129120197569
Otu00007	0.942769884477	0.204235192949	0.341683938932	9.67245588981	0.101349794997	8.67429437062e-05	0.179511985381	0.72326899157	0.118192701299	1.60442762191e-08
Otu00008	0.0512168750119	1.12866817156	0.0210124631654	2.0620076473	5.58114893813	0.00468356394319	0.00967429861335	0.331690238172	0.15117402163	7.18684580001e-12
Otu00009	0.316785856555	4.29431366226	0.00307211038424	1.71649698254	5.43603445893	0.00519386497151	0.199935504676	0.377758326807	0.0941906003713	2.24679264034e-10
Otu00010	0.151753703739	1.55863699882	0.103761687975	2.93545860782	2.6189708389	0.850559235412	0.0257981296356	0.124383839315	0.975889203462	1.60229582506e-10
Otu00011	1.43407250033	0.204235192949	0.0812052010474	4.17653291565	0.479108121804	0.18591317632	0.0107492206815	0.0046068088635	0.801077273011	1.03059476964e-05
Otu00012	0.502684143635	1.18778888531	0.141088641897	4.19219606579	1.70221587506	0.405873673195	0.191336128131	0.649560049754	0.661534307172	2.32681610927e-08
Otu00013	1.16660659749	0.123616037837	0.0103355697287	1.55894411941	0.0	0.00306999808073	5.47457809309	3.69466070853	0.393506741969	3.10398689885e-12
Otu00014	0.250393611169	0.00537461034075	0.524105382837	3.67254802598	0.00230340443175	0.0292967906184	0.00537461034075	0.101349794997	0.0780299491992	0.0286151395181
Otu00015	0.0322476620445	0.472965709986	0.0290326184544	0.0792371124522	4.45017736214	1.03655117014e-06	0.181661829517	0.990463905653	0.0651975652759	1.9005937228e-07
Otu00016	10.5980992849	2.37020316027	0.4410956418	0.0009213617727	0.0046068088635	0.142821443344	8.17370740621	14.5759432441	0.185461146686	2.87592374087e-14
Otu00017	0.00758768518694	0.0107492206815	0.134741662079	0.0009213617727	1.27608605519	0.497916212664	0.0	0.0	1	0.0225858205551
Otu00018	0.0132784490771	0.0591207137483	0.431010856315	2.11176118303	1.11484774497	0.398045368599	0.0408470385897	0.124383839315	0.105581335194	0.00210868310055
Otu00019	0.0208661342641	0.247232075675	0.00469153664809	0.549131616529	2.42087805777	0.000148024404884	0.00967429861335	0.046068088635	0.486306995289	4.75978718031e-09
Otu00020	0.0132784490771	0.472965709986	0.00652956595269	1.12774680978	2.09149122403	1.23743415774e-05	0.0515962592712	0.0783157506795	0.267356700193	9.73878578411e-09
Otu00021	4.67591099645	4.89627002042	0.575214150665	0.0046068088635	0.0	0.19977456142	0.705148876706	1.94868014926	0.471917171178	3.79348384586e-14
Otu00022	0.0891553009466	1.51564011609	0.0754699475162	0.80527018934	1.60777629336	0.0113116710006	0.0386971944534	0.0	0.267035435719	2.03425135158e-07
Otu00023	0.0208661342641	1.40277329894	0.719819334855	0.3206338969	2.73874786935	0.111725936481	0.225733634312	0.138204265905	0.980221279553	0.49691169361
Otu00024	0.210558263938	0.236482854993	0.613157190514	0.867001428111	0.886810706224	0.0954186531153	0.0440718047942	0.161238310223	0.0157400856043	2.48649162487e-08
Otu00025	1.28421571789	1.06417284747	0.099832992725	1.3801999355	0.0875293684065	0.9435937943	0.0290228958401	0.285622149537	0.536191553351	0.00311318618082
Otu00026	0.00189692129674	0.209609803289	0.012788214121	0.394342838716	1.27147924633	0.00025422729455	0.0408470385897	0.562030681347	0.00357884120407	2.48030507467e-08
Otu00027	2.37304854222	1.7145006987	0.403587836939	1.02639701479	0.253374487493	0.0205748137898	0.0	0.0	1	1.53881880604e-06
Otu00028	0.0170722916706	0.338600451467	0.0328861574809	0.120698392224	1.94176993597	3.61083634499e-09	0.0257981296356	0.073708941816	0.539024161444	1.29546102691e-12
Otu00029	0.0853614583531	0.161238310223	0.40977174247	1.1811857926	0.403095775556	0.331976155172	0.0161238310223	0.0	0.520169005656	6.58441054238e-05
Otu00030	2.82072196825	2.19284101903	0.483407299048	0.647717326208	0.00691021329525	0.000665590965747	0.198860582608	0.216520016585	0.686350390996	1.55113758421e-07
Otu00031	0.0455261111216	0.0483714930668	0.564173916757	1.01534067352	0.746303035887	0.495787210985	0.00322476620445	0.0	0.678845299424	2.28285462893e-07
Otu00032	0.891553009466	0.161238310223	0.555155790788	0.487400377758	0.891417515087	0.528460494878	0.0698699344298	0.0	0.331535175817	0.0712335124883
Otu00033	0.00569076389021	0.0161238310223	0.135022937051	0.159395586677	1.76440779472	8.00906633788e-07	0.00752445447705	0.0	0.520169005656	2.03564775497e-11
Otu00034	1.51753703739	0.564334085779	0.0456772853515	1.09273506242	0.0529783019303	0.00085503199093	0.138664946791	0.138204265905	0.595189118766	1.24824300444e-06
Otu00035	0.0	1.90798667097	0.0181575722464	0.155710139586	1.78974524347	0.100411092175	0.0849188433839	0.0506748974985	0.539024161444	0.0724983744
Otu00036	0.0512168750119	0.333225841127	0.140205042554	0.258902658129	0.727875800433	0.00209213523548	0.0	0.0	1	4.97362549332e-06
Otu00037	0.756871597397	1.81124368483	0.0494791594281	0.400792371125	0.230340443175	0.458215717423	0.0107492206815	0.0	0.520169005656	2.66379957707e-06
Otu00038	0.779634652958	2.96141029775	0.957755415223	0.471737227622	0.0	0.274957435507	0.0021498441363	0.0	0.678845299424	0.313980685231
Otu00039	0.0	0.0268730517038	0.0181575722464	0.726033076888	1.1678260469	0.26732401069	0.0042996882726	0.046068088635	0.255218368852	0.000382114881718
Otu00040	0.0	0.0	1	0.438568203805	0.928271985995	0.0184161108723	0.00322476620445	0.0	0.520169005656	0.00178482116835
Otu00041	0.00948460648368	0.064495324089	0.04670679267	0.370387432625	0.82922559543	0.00084885273717	0.0150489089541	0.0	0.678845299424	2.31842439448e-09
Otu00042	0.00569076389021	0.0967429861335	0.0171408567176	0.590592896301	0.69793154282	0.00557549663274	0.00322476620445	0.0	0.678845299424	6.1753200587e-07
Otu00043	0.0	0.0967429861335	0.113140008152	0.0958216243608	0.983553692357	0.00562279636522	0.0	0.0	1	0.000144766484484
Otu00044	4.92061384373	1.12329356122	0.599058559752	0.0	0.0	1	0.0548210254757	0.0	0.215490663038	5.22558382971e-17
Otu00045	0.0170722916706	0.49983876169	0.000987607618434	0.40263509467	0.363937900217	0.111777517975	0.159088466086	0.027640853181	0.594460013386	1.17927609844e-05
Otu00046	1.44355710682	0.306352789423	0.0189736246235	0.0018427235454	0.0	0.383420941504	2.85606793507	3.51499516285	0.641213073345	2.05935957819e-17
Otu00047	0.00189692129674	0.064495324089	0.0829681458997	0.0110563412724	0.442253650896	5.38249651468e-05	0.0182736751586	0.0	0.678845299424	3.62363511895e-06
Otu00048	0.364208888973	0.0483714930668	0.0256478580987	0.763808909568	0.0760123462478	0.00169868230381	0.0161238310223	0.175058736813	0.136543128261	1.99243281275e-07
Otu00049	0.0151753703739	0.0	0.431010856315	0.163081033768	1.92103929608	0.497916212664	0.056970869612	0.0	0.41275650585	0.715997823859
Otu00050	0.00189692129674	0.188111361926	0.00162313152855	0.152946054268	1.15400562031	3.12263867887e-05	0.0042996882726	0.0691021329525	0.255218368852	4.02273499402e-09
Otu00051	0.992089838193	3.33225841127	0.40977174247	0.0709448564979	0.0	0.199978156196	0.0	0.0	1	0.0289012774492
Otu00052	0.0208661342641	0.123616037837	0.012694118415	0.869765513429	0.0391578753398	0.0792822068034	0.0451467268623	0.17045192795	0.0023725790004	0.000194655859488
Otu00053	0.0	0.0	1	0.0055281706362	1.54097756484	0.0207563312834	0.0655702461572	0.423826415442	0.0015160748277	0.000160933691607
Otu00054	0.956048333555	0.123616037837	0.00504688694586	0.0018427235454	0.0	0.557015579148	2.31108244652	3.06352789423	0.669514261438	3.40502214811e-18
Otu00055	1.25007113455	1.17166505428	0.751463420481	0.0	0.0	1	0.102117596474	0.165845119086	0.641179642318	2.67919288897e-10
Otu00056	0.0246599768576	0.247232075675	0.431010856315	0.509513060303	0.914451559405	0.988301244667	0.0	0.0	1	0.031758852787
Otu00057	1.72809530133	0.892185316565	0.833228425771	0.0	0.0	1	0.361173814898	1.11945455383	0.661401561231	3.96320985668e-10
Otu00058	0.0208661342641	0.0107492206815	1.0	0.0	1.0733864652	0.00119954785133	0.00537461034075	0.451467268623	0.0780299491992	0.0234970892025
Otu00059	0.0	0.166612920563	0.000383723286097	0.128990648178	0.504445570553	0.000332642838146	0.0	0.0	1	8.22213443235e-11
Otu00060	1.36957717624	0.295603568741	0.969165419218	0.400792371125	0.13129405261	0.376455138127	0.0	0.0	1	6.53523483001e-05
Otu00061	0.00758768518694	0.322476620445	0.00309877482103	0.0488321739531	0.428433224306	0.000171051220152	0.0107492206815	0.0	0.520169005656	3.57279231206e-07
Otu00062	0.00948460648368	1.29528109212	0.719819334855	0.106877965633	0.40770258442	0.158172636841	0.0687950123616	0.105956603861	0.121996092545	0.324486715854
Otu00063	0.0	0.0	1	0.13636154236	0.598885152255	0.000658907928612	0.0150489089541	0.0783157506795	0.255218368852	4.74102753341e-07
Otu00064	0.0113815277804	0.161238310223	0.18516715092	0.0967429861335	0.925968581564	0.000377158527943	0.0021498441363	0.0	0.520007945874	1.76969889029e-06
Otu00065	0.0227630555608	0.13973986886	0.05243822877	0.125305201087	0.626526005436	0.00330697303796	0.0161238310223	0.082922559543	0.692397693012	0.000158439861393
Otu00066	0.0436291898249	0.0161238310223	0.627598602513	0.898327728383	0.0	0.146139729255	0.0752445447705	0.0	0.41275650585	0.334824703043
Otu00067	0.933285277994	1.10179511985	0.329798736252	0.0	0.0	1	0.125765881974	0.304049384991	0.944221983682	2.96091710961e-07
Otu00068	0.0	0.515962592712	0.113140008152	0.131754733496	0.467591099645	0.0426337842992	0.00107492206815	0.216520016585	0.255218368852	0.0973796525417
Otu00069	0.00379384259347	0.0268730517038	0.0224361337192	0.0810798359976	0.366241304648	0.00957226637655	0.0	0.0	1	0.000131294171692
Otu00070	0.0	0.0	1	0.981250287926	0.00230340443175	0.915178521189	0.056970869612	0.672594094071	0.0109279514153	0.0113969343869
Otu00071	0.00189692129674	0.0483714930668	0.0829681458997	0.0718662182706	0.357027686921	0.00957892909162	0.0687950123616	0.179665545677	0.215100814979	0.0484136014903
Otu00072	0.959842176148	0.682575513275	0.427584831528	0.0746303035887	0.0	0.0020099988744	0.0	0.0	1	2.35943564208e-06
Otu00073	0.00189692129674	0.0967429861335	0.0829681458997	0.130833371723	0.462984290782	0.0253193498819	0.0064495324089	0.0	0.678845299424	0.00105357717791
Otu00074	0.0	0.0	1	0.0	0.0	1	0.763194668387	0.27640853181	0.0554920755297	6.48413397417e-12
Otu00075	0.117609120398	0.704073954638	0.0172807697711	0.163081033768	0.430736628737	0.000474135515676	0.0	0.0	1	7.59807763928e-10
Otu00076	0.832748449267	0.945931419972	0.593988141303	0.0	0.0	1	0.0397721165216	0.179665545677	0.224179313899	3.55365258718e-09
Otu00077	0.0	0.204235192949	0.00038666293321	0.0230340443175	0.504445570553	1.51236841283e-06	0.0	0.0	1	1.11720581956e-11
Otu00078	0.00569076389021	0.021498441363	0.431010856315	0.241396784447	0.0760123462478	0.671014578415	0.0	0.0598885152255	0.0453719050658	1.43648691769e-05
Otu00079	0.658231689967	0.107492206815	0.00628419265292	0.0018427235454	0.0	0.383420941504	1.37482532516	3.04049384991	0.0678102366933	1.49298381622e-16
Otu00080	0.91810990762	0.838439213157	0.749275070614	0.0	0.0	1	0.0279479737719	0.419219606579	0.334732939924	2.06312225206e-09
Otu00081	0.0	0.0322476620445	0.00277769938653	0.144653798314	0.350117473626	0.00360265775979	0.0042996882726	0.064495324089	0.255218368852	5.63832677598e-08
Otu00082	0.574767152911	0.128990648178	0.0226768538499	0.0	0.0	1	1.12974309363	0.161238310223	0.415001245448	1.30848964141e-11
Otu00083	0.717036250166	0.612705578846	0.778203511134	0.0018427235454	0.0	0.383420941504	0.355799204558	0.0598885152255	0.158580265948	3.08769835811e-10
Otu00084	0.0246599768576	0.0483714930668	0.30180571427	0.42659050076	0.0414612797715	0.0122727375428	0.0	0.0	1	1.11710491035e-07
Otu00085	0.00189692129674	0.00537461034075	0.473610958381	0.245082231538	0.064495324089	0.0191376623675	0.0	0.0	1	2.17053385782e-10
Otu00086	0.00189692129674	0.268730517038	0.431010856315	0.188879163404	0.09213617727	0.0974667374236	0.0	0.0	1	0.00358763029641
Otu00087	0.0322476620445	0.0107492206815	0.873738608835	0.376836965034	0.200396185562	0.796787567538	0.00107492206815	0.0	0.678845299424	0.195125936037
Otu00088	0.639262477	0.13973986886	0.0226432863883	0.0027640853181	0.0	0.274673677968	1.36837579276	1.69530566177	0.669163174814	8.83930407039e-15
Otu00089	0.00379384259347	0.752445447705	0.000201412522661	0.0727875800433	0.414612797715	0.0723832700297	0.00107492206815	0.09213617727	0.0270052761344	2.63972431262e-07
Otu00090	0.00189692129674	0.123616037837	0.431010856315	0.113327498042	0.433040033169	0.0956695117091	0.0042996882726	0.124383839315	0.255218368852	0.0525211991693
Otu00091	0.671510139044	0.693324733957	0.777444031192	0.0	0.0	1	0.150489089541	0.267194914083	0.885500961353	7.62515989475e-09
Otu00092	0.646850162187	0.671826292594	0.613250477788	0.0	0.0	1	0.0612705578846	0.0598885152255	0.55126001275	5.93421964292e-08
Otu00093	0.0	0.0	1	0.0009213617727	0.18427235454	0.00658678166896	0.0	0.0	1	0.000586147412293
Otu00094	0.0	0.134365258519	0.113140008152	0.115170221588	0.0138204265905	0.6582652458	0.0	0.0	1	0.213661896835
Otu00095	0.538725648273	0.806191551113	0.263185965863	0.0	0.0	1	0.0085993765452	0.0	0.520169005656	1.77622810934e-10
Otu00096	0.0	0.0	1	0.292993043719	0.0	0.383524185583	0.0	0.0	1	0.511548574527
Otu00097	0.00758768518694	0.150489089541	0.0171408567176	0.121619753996	0.101349794997	0.427042456956	0.0118241427497	0.0	0.678845299424	0.00124058424532
Otu00098	0.0	0.0	1	0.0	0.433040033169	0.0259495846987	0.0	0.0	1	0.0176524571161
Otu00099	0.0322476620445	0.0	0.431010856315	0.0	0.511355783849	0.124547348518	0.0634204020209	0.0	0.26727641985	0.165724216638
Otu00100	0.0417322685282	0.558959475438	0.00750663003722	0.073708941816	0.304049384991	0.0045089655642	0.00752445447705	0.0	0.678845299424	1.74617732905e-08
Otu00101	0.821366921486	0.0107492206815	0.873738608835	0.0230340443175	0.230340443175	0.0129017131709	0.0	0.0	1	0.00123795642792
Otu00102	0.00189692129674	0.118241427497	0.0147678673313	0.104113880315	0.205002994426	0.00131027903847	0.0	0.0	1	2.81710262116e-07
Otu00103	0.225733634312	0.0591207137483	0.519388733427	0.384207859216	0.0	0.383524185583	0.0	0.142811074769	0.0453719050658	0.359611707584
Otu00104	0.576664074208	0.0	0.62054804732	0.269958999401	0.0	0.0404287851158	0.0	0.0	1	0.00473545105231
Otu00105	0.47043648159	0.693324733957	0.226706732208	0.0	0.0	1	0.042996882726	0.594278343392	0.15117402163	4.61418007412e-07
Otu00106	0.0	0.0	1	0.47081586585	0.0	0.557015579148	0.0	0.0	1	0.833116156203
Otu00107	0.0	0.0698699344298	0.113140008152	0.0082922559543	0.322476620445	0.025439657688	0.0	0.0	1	0.00582335395533
Otu00108	0.521653356602	0.650327851231	0.563401523692	0.0	0.0	1	0.171987530904	0.073708941816	0.877151780946	3.80633825352e-07
Otu00109	0.519756435305	0.661077071912	0.431248729489	0.0	0.0	1	0.0709448564979	0.055281706362	0.428236823753	4.55329952791e-08
Otu00110	0.555797939943	0.532086423734	0.414376222194	0.0	0.0	1	0.0	0.0	1	7.4285525385e-11
Otu00111	0.0398353472314	0.0	0.309478265546	0.249689040402	0.13129405261	0.833887290406	0.0	0.0	1	0.268087697618
Otu00112	0.100536828727	0.1451144792	0.457953368327	0.371308794398	0.0	0.0204551039809	0.0247232075675	0.0	0.520169005656	0.000417382559806
Otu00113	0.0	0.021498441363	0.113140008152	0.120698392224	0.073708941816	0.780557894571	0.0042996882726	0.0	0.678845299424	0.0303119814356
Otu00114	0.0189692129674	0.0	0.430534231599	0.009213617727	0.384668540102	1.0418333885e-06	0.0150489089541	0.147417883632	0.0332099153236	4.96069952164e-08
Otu00115	0.299713564884	0.0698699344298	0.811002061483	0.164002395541	0.186575758972	0.1272728366	0.0	0.0	1	0.00891201893172
Otu00116	0.495096458448	0.505213372031	0.833024076878	0.0	0.0	1	0.303128023218	0.09213617727	0.0866587151173	4.66121621555e-12
Otu00117	0.0	0.0161238310223	0.0181575722464	0.0451467268623	0.225733634312	2.03798406699e-05	0.00967429861335	0.0046068088635	0.298884053149	1.93014975111e-08
Otu00118	0.451467268623	0.661077071912	0.522698831293	0.0	0.0	1	0.190261206063	0.110563412724	0.647200685712	2.8542433112e-08
Otu00119	0.064495324089	0.865312264861	0.0732139510532	0.0377758326807	0.115170221588	0.00297092043157	0.0021498441363	0.0	0.520007945874	4.58267137485e-06
Otu00120	0.0569076389021	0.300978179082	0.0284560498972	0.129912009951	0.0714055373843	0.822889592815	0.0042996882726	0.101349794997	0.0780299491992	0.00369684895735
Otu00121	0.0	0.102117596474	0.113140008152	0.0101349794997	0.324780024877	0.100411092175	0.0	0.0	1	0.0428667887435
Otu00122	0.0663922453857	0.0806191551113	0.265128283564	0.173216013268	0.181968950108	0.0135761416587	0.0	0.0	1	8.94167776439e-05
Otu00123	0.436291898249	0.57508330646	0.306416014817	0.0	0.0	1	0.0	0.0046068088635	0.0453719050658	9.41437478936e-11
Otu00124	0.00379384259347	0.0	0.430534231599	0.192564610494	0.00230340443175	0.448545979689	0.0	0.0	1	0.261474607089
Otu00125	0.0	0.118241427497	0.0181575722464	0.0	0.297139171696	0.124547348518	0.0	0.0	1	0.000226081248415
Otu00126	0.0113815277804	0.177362141245	0.00652956595269	0.0515962592712	0.297139171696	0.00329077334874	0.00752445447705	0.0	0.520169005656	8.02771673739e-08
Otu00127	0.388868865831	0.553584865097	0.385233395847	0.0	0.0	1	0.0118241427497	0.0	0.331535175817	2.04992289193e-09
Otu00128	0.0569076389021	0.0483714930668	0.750191978614	0.0193485972267	0.140507670337	0.000743445637636	0.0	0.0	1	1.88256182689e-05
Otu00129	0.392662708424	0.21498441363	0.298887890106	0.158474224904	0.0	0.0067919614994	0.021498441363	0.0	0.173035544612	0.0015014199705
Otu00130	0.0493199537151	0.548210254757	0.00227876209157	0.0709448564979	0.0691021329525	0.40430894084	0.0021498441363	0.0783157506795	0.255218368852	0.00012011180687
Otu00131	0.512168750119	0.386971944534	0.971914188562	0.0	0.0	1	0.0892185316565	0.336297047036	0.870429238403	3.87449541395e-11
Otu00132	0.0227630555608	0.188111361926	0.010657010623	0.128069286405	0.17045192795	0.129322910198	0.0365473503171	0.036854470908	0.594460013386	0.000441045672749
Otu00133	0.0	0.0268730517038	0.113140008152	0.0009213617727	0.518265997144	0.00658678166896	0.00107492206815	0.119777030451	0.255218368852	0.0142688038017
Otu00134	0.421116527875	0.42996882726	0.257075524462	0.0	0.0	1	0.00322476620445	0.198092781131	0.255218368852	1.40801449978e-08
Otu00135	0.0	0.370848113512	0.00279737520665	0.106877965633	0.154328096927	0.00588919889432	0.0	0.0	1	8.04099387408e-07
Otu00136	0.0625984027923	0.725572396001	0.957755415223	0.186115078085	0.0	0.0404848627546	0.0021498441363	0.0230340443175	0.486191691071	0.1798606837
Otu00137	0.398353472314	0.386971944534	0.480985193978	0.0	0.0	1	0.0128990648178	0.0	0.678845299424	1.11153913598e-09
Otu00138	0.00379384259347	0.0376222723853	0.106494641841	0.0746303035887	0.119777030451	0.00362239361509	0.0085993765452	0.0	0.678845299424	1.80952842993e-07
Otu00139	0.0436291898249	0.0	0.62054804732	0.255217211038	0.112866817156	0.5213600403	0.0	0.0875293684065	0.00351588889857	0.14210787848
Otu00140	0.0967429861335	0.0967429861335	0.40977174247	0.0128990648178	0.393882157829	3.0679639651e-05	0.0	0.152024692496	0.0453719050658	9.5786209999e-07
Otu00141	0.0	0.0	1	0.124383839315	0.0138204265905	0.582103349391	0.0	0.0	1	0.0482898332667
Otu00142	0.396456551018	0.456841878964	0.534400568571	0.0	0.0	1	0.0021498441363	0.0	0.520007945874	1.00369853676e-09
Otu00143	0.299713564884	0.274105127378	0.693929323481	0.0	0.0	1	0.0720197785661	0.036854470908	0.801236191078	4.41175072389e-09
Otu00144	0.0	0.0	1	0.0	0.257981296356	0.00561882989107	0.0	0.0	1	0.000908375077867
Otu00145	0.0	0.0483714930668	0.0181575722464	0.0377758326807	0.191182567835	0.0399162570079	0.0	0.0	1	0.000122609863964
Otu00146	0.35472428249	0.365473503171	0.914552395157	0.0	0.00230340443175	0.124547348518	0.217134257766	0.626526005436	0.776604142106	1.34810985454e-06
Otu00147	0.419219606579	0.247232075675	0.831277361712	0.0	0.0	1	0.0419219606579	0.0691021329525	0.726300358435	5.36615772461e-09
Otu00148	0.0815676157596	0.171987530904	0.229389876681	0.0893720919519	0.036854470908	0.167444184461	0.0	0.0	1	0.000148458180935
Otu00149	0.37748733805	0.252606686015	0.942915429398	0.0009213617727	0.0	0.557015579148	0.0978179082017	0.0	0.331436555754	4.05658605292e-09
Otu00150	0.0	0.424594216919	0.00038666293321	0.0764730271341	0.112866817156	0.00623232692431	0.00107492206815	0.0	0.678845299424	3.10631607812e-10
Otu00151	0.309198171368	0.338600451467	0.353924115398	0.0009213617727	0.0	0.557015579148	0.0	0.0	1	5.85151828632e-10
Otu00152	0.218145949125	0.0537461034075	0.101406207576	0.0027640853181	0.00230340443175	0.888683027921	0.686875201548	0.82922559543	0.668457636989	9.9111303364e-14
Otu00153	0.0	0.0322476620445	0.00277769938653	0.122541115769	0.0	0.0289081892159	0.0	0.0	1	9.51884657725e-05
Otu00154	0.028453819451	0.274105127378	0.282468416775	0.0221126825448	0.149721288064	0.000236916598881	0.0	0.0506748974985	0.0453719050658	7.15725814231e-06
Otu00155	0.333858148225	0.386971944534	0.591140410967	0.0	0.0	1	0.13973986886	0.0	0.267356700193	1.17005654724e-08
Otu00156	0.356621203786	0.257981296356	0.695933748263	0.0027640853181	0.00230340443175	0.888683027921	0.0558959475438	0.0046068088635	0.535518183169	5.52838130395e-07
Otu00157	0.0151753703739	0.268730517038	0.0417007277578	0.0792371124522	0.18427235454	0.14778210826	0.0021498441363	0.0	0.678845299424	0.000714976460435
Otu00158	0.0379384259347	0.0	0.309478265546	0.247846316856	0.0	0.004589420327	0.0	0.0	1	2.37494028667e-05
Otu00159	0.0	0.0	1	0.0	0.573547703506	0.124547348518	0.0	0.0	1	0.23707100729
Otu00160	0.127093726881	0.0483714930668	0.172442175603	0.0	0.0	1	0.529936579598	0.598885152255	0.0740234560768	2.00524305006e-11
Otu00161	0.288332037104	0.21498441363	0.772601104208	0.0	0.0	1	0.118241427497	0.138204265905	0.922024089773	2.23808216756e-07
Otu00162	1.03192518542	0.00537461034075	0.904826358083	0.0193485972267	0.0	0.557015579148	0.0	0.0	1	0.165728172374
Otu00163	0.0	0.0161238310223	0.0181575722464	0.0672594094071	0.0783157506795	0.00994208633195	0.0	0.0	1	6.00047090917e-08
Otu00164	0.316785856555	0.290228958401	0.77449655722	0.0	0.0	1	0.0548210254757	0.0	0.267356700193	4.30702754477e-09
Otu00165	0.0341445833412	0.0268730517038	0.414019309733	0.0386971944534	0.119777030451	0.000254062598131	0.0118241427497	0.0967429861335	0.255218368852	6.74547624358e-06
Otu00166	0.0	0.0322476620445	0.113140008152	0.100428433224	0.0483714930668	0.328563923173	0.00752445447705	0.0	0.678845299424	0.00421685136746
Otu00167	0.199176736157	0.0376222723853	0.0960423308149	0.0082922559543	0.00230340443175	0.483866859009	0.456841878964	0.879900492929	0.246758070088	7.62308248126e-09
Otu00168	0.00189692129674	0.0	0.62054804732	0.0064495324089	0.179665545677	0.294365428095	0.0204235192949	0.0	0.678845299424	0.65092764641
Otu00169	0.0	0.0	1	0.237711337357	0.0	0.557015579148	0.0	0.0	1	0.833116156203
Otu00170	0.09294914354	0.1451144792	0.287641292833	0.0248767678629	0.0621919196573	2.61422294656e-05	0.0612705578846	0.0598885152255	0.798459140538	3.89862807253e-05
Otu00171	0.271259745433	0.064495324089	0.0449810812711	0.0	0.0	1	0.538535956143	0.492928548395	0.654307717033	7.46890350492e-14
Otu00172	0.257981296356	0.263355906697	0.487550466636	0.0	0.0	1	0.0042996882726	0.0046068088635	0.566314084159	3.71630679547e-09
Otu00173	0.0322476620445	0.247232075675	0.0111296449863	0.0230340443175	0.0875293684065	0.000946715303657	0.00322476620445	0.0	0.678845299424	2.88747097521e-06
Otu00174	0.0	0.0	1	0.0	0.0437646842033	0.124547348518	0.0	0.0	1	0.23707100729
Otu00175	0.0	0.0107492206815	0.113140008152	0.0	0.23725065647	0.000247155959315	0.0236482854993	0.202699589994	0.255218368852	0.000458524381994
Otu00176	0.0	0.0537461034075	0.0181575722464	0.0147417883632	0.154328096927	1.28235898968e-05	0.00967429861335	0.0	0.678845299424	6.18514271018e-08
Otu00177	0.144166018552	0.198860582608	0.22082964574	0.0534389828166	0.00230340443175	0.123521568991	0.0386971944534	0.0	0.41275650585	0.0003273417427
Otu00178	0.00189692129674	0.0537461034075	0.0939064035137	0.0110563412724	0.181968950108	0.0120665010876	0.0	0.0	1	0.00170699329103
Otu00179	0.239012083389	0.0698699344298	0.0615844030497	0.0	0.0	1	0.467591099645	0.511355783849	0.265825870906	5.79662535994e-13
Otu00180	0.240909004685	0.236482854993	0.558288095074	0.0	0.0	1	0.0	0.0	1	2.25952512549e-11
Otu00181	0.0	0.021498441363	0.113140008152	0.0479108121804	0.0414612797715	0.0688958902938	0.0	0.0	1	0.00402784456148
Otu00182	0.0	0.0	1	1.18210715437	0.0	0.557015579148	0.0	0.0	1	0.833116156203
Otu00183	0.0	0.021498441363	0.0181575722464	0.0681807711798	0.0875293684065	0.0648375546176	0.0	0.0414612797715	0.0453719050658	0.000526949338612
Otu00184	0.0	0.00537461034075	0.113140008152	0.142811074769	0.0	0.0204671549996	0.0021498441363	0.055281706362	0.0270052761344	0.00241625471737
Otu00185	0.240909004685	0.182736751586	0.915117428041	0.0	0.0	1	0.035472428249	0.073708941816	0.842517132243	7.66055743225e-09
Otu00186	0.0	0.268730517038	0.00279737520665	0.0331690238172	0.082922559543	0.389533862433	0.0	0.0506748974985	0.00351588889857	0.000312812376684
Otu00187	0.0	0.188111361926	0.113140008152	0.0	0.287925553969	0.0259495846987	0.0	0.0	1	0.0179378361247
Otu00188	0.0	0.102117596474	0.00279737520665	0.0543603445893	0.0506748974985	0.000180121520305	0.0	0.0	1	2.58892501993e-08
Otu00189	0.163135231519	0.300978179082	0.227795160884	0.0	0.0	1	0.021498441363	0.046068088635	0.746133779216	2.87835975432e-08
Otu00190	0.0	1.78437063313	0.113140008152	0.0	0.0	1	0.0	0.0	1	0.0041943185129
Otu00191	0.0	0.0376222723853	0.113140008152	0.0515962592712	0.0598885152255	0.00916758850117	0.00107492206815	0.0	0.678845299424	0.00101655945974
Otu00192	0.0	0.0	1	0.0	0.0	1	0.137590024723	0.101349794997	0.401543857694	5.32398454991e-11
Otu00193	0.028453819451	0.0591207137483	0.525656433038	0.0082922559543	0.115170221588	0.00883062845903	0.0021498441363	0.0	0.678845299424	0.00841696894962
Otu00194	0.0	0.0	1	0.0488321739531	0.009213617727	0.907176922114	0.0	0.0	1	0.168243761638
Otu00195	0.0	0.021498441363	0.0181575722464	0.0073708941816	0.244160869766	0.00175686397007	0.0	0.0	1	4.47210227072e-05
Otu00196	0.00569076389021	0.0	0.62054804732	0.0018427235454	0.230340443175	0.00455746543956	0.0	0.147417883632	0.0453719050658	0.00226438886141
Otu00197	0.341445833412	0.0268730517038	0.525656433038	0.0285622149537	0.009213617727	0.479251319438	0.0	0.0	1	0.0428091276836
Otu00198	0.166929074113	0.28485434806	0.188512723563	0.0	0.0	1	0.0397721165216	0.0	0.520169005656	1.90911338096e-09
Otu00199	0.1745167593	0.166612920563	0.79486838086	0.0	0.0	1	0.0128990648178	0.0	0.678845299424	1.13662139581e-08
Otu00200	0.0	0.0	1	0.0138204265905	0.181968950108	0.0207563312834	0.0085993765452	0.0	0.678845299424	0.0116292553217
Otu00201	0.0	0.0	1	0.0672594094071	0.073708941816	0.0673722297943	0.0021498441363	0.082922559543	0.255218368852	2.0583866298e-05
Otu00202	0.0	0.0	1	0.17413737504	0.0	0.557015579148	0.0	0.0	1	0.833116156203
Otu00203	0.161238310223	0.021498441363	0.0281069303166	0.124383839315	0.00230340443175	0.00532174806708	0.0300978179082	0.0	0.26727641985	3.45308805366e-05
Otu00204	0.0265568981543	0.00537461034075	0.49526234898	0.155710139586	0.0	0.0776909093568	0.0	0.115170221588	0.0453719050658	0.0337136539729
Otu00205	0.0	0.0268730517038	0.113140008152	0.0949002625881	0.0	0.557015579148	0.0	0.0	1	0.126943471725
Otu00206	0.0	0.0	1	0.0995070714516	0.0	0.274957435507	0.0	0.0	1	0.26390478531
Otu00207	0.0	0.00537461034075	0.113140008152	0.0322476620445	0.0967429861335	0.00668698393333	0.0	0.0	1	3.86605546963e-05
Otu00208	0.0	0.0	1	0.009213617727	0.0806191551113	0.167691401023	0.0	0.0	1	0.0464951179627
Otu00209	0.0	0.0	1	0.0	0.122080434883	0.124547348518	0.0	0.0	1	0.23707100729
Otu00210	0.189692129674	0.134365258519	0.458202850644	0.0	0.0	1	0.064495324089	0.0	0.331436555754	8.94295762396e-08
Otu00211	0.176413680596	0.0806191551113	0.426434999619	0.0	0.0	1	0.138664946791	0.0	0.267356700193	2.78002818283e-07
Otu00212	0.168825995409	0.161238310223	0.941699635286	0.0	0.0	1	0.0494464151349	0.193485972267	0.975903075959	2.63446239872e-06
Otu00213	0.00379384259347	0.0806191551113	0.0829681458997	0.0	0.22343022988	0.00561882989107	0.0	0.0	1	0.00131947307928
Otu00214	0.0	0.00537461034075	0.113140008152	0.0442253650896	0.0529783019303	0.162545824495	0.0	0.0	1	0.00108559052446
Otu00215	0.121402962991	0.193485972267	0.603172648773	0.0064495324089	0.0	0.383524185583	0.0376222723853	0.0	0.520169005656	1.91633530065e-06
Otu00216	0.0132784490771	0.085993765452	0.0226934471425	0.0	0.110563412724	4.88102022904e-05	0.0397721165216	0.0	0.520169005656	9.65771580018e-06
Otu00217	0.0474230324184	0.558959475438	0.0188032467091	0.0082922559543	0.0207306398858	0.0996316422568	0.0	0.0	1	0.000121985821659
Otu00218	0.144166018552	0.128990648178	0.462542270995	0.0156631501359	0.0230340443175	0.583917193248	0.0	0.0	1	5.95952435453e-05
Otu00219	0.134681412068	0.279479737719	0.119178301855	0.0	0.0	1	0.0343975061808	0.0	0.520169005656	5.18609289025e-09
Otu00220	0.0	0.0	1	0.0257981296356	0.00230340443175	0.539729319838	0.0	0.0	1	0.632613820778
Otu00221	0.0	0.0	1	0.0294835767264	0.036854470908	0.114147439113	0.0	0.0	1	0.0365384836299
Otu00222	0.146062939849	0.204235192949	0.150541542202	0.0	0.0	1	0.0548210254757	0.0	0.678845299424	2.99264195641e-09
Otu00223	0.00189692129674	0.0161238310223	0.0939064035137	0.0525176210439	0.0253374487493	0.856963290961	0.0	0.0	1	0.0584730597796
Otu00224	0.176413680596	0.123616037837	0.823843297	0.0	0.0	1	0.0612705578846	0.0	0.267035435719	1.83132718642e-06
Otu00225	0.132784490771	0.0268730517038	0.032246074713	0.0	0.0	1	0.352574438353	0.621919196573	0.234064241428	6.03489645008e-10
Otu00226	0.0322476620445	0.064495324089	0.188360422333	0.164923757313	0.0598885152255	0.0025918445046	0.00537461034075	0.0	0.678845299424	5.99882096749e-05
Otu00227	0.0	0.177362141245	0.0181575722464	0.0248767678629	0.0207306398858	0.0426103458659	0.0	0.0	1	0.00189360004197
Otu00228	0.146062939849	0.188111361926	0.360367067338	0.0	0.0	1	0.0042996882726	0.073708941816	0.486306995289	7.60072212293e-09
Otu00229	0.146062939849	0.0161238310223	0.0218381174596	0.0009213617727	0.0	0.557015579148	0.334300763195	0.391578753398	0.798513167353	6.56475540675e-11
Otu00230	0.157444467629	0.161238310223	0.710401590239	0.0	0.0	1	0.0	0.0	1	8.08160489323e-10
Otu00231	0.0	0.0	1	0.0386971944534	0.0345510664763	0.103431677354	0.0021498441363	0.0	0.678845299424	0.00185328263309
Otu00232	0.189692129674	0.0322476620445	0.133076463302	0.0313263002718	0.009213617727	0.177407205982	0.0343975061808	0.0	0.331436555754	0.000704685594321
Otu00233	0.155547546332	0.128990648178	0.742078474833	0.0	0.0	1	0.0376222723853	0.064495324089	0.298884053149	6.37461963728e-09
Otu00234	0.036041504638	0.424594216919	0.120511864133	0.0018427235454	0.0207306398858	0.00794618825143	0.0171987530904	0.0	0.41275650585	0.000386209409317
Otu00235	0.0	0.0107492206815	0.113140008152	0.0009213617727	0.175058736813	1.39806134435e-06	0.0	0.0	1	1.7576040646e-10
Otu00236	0.00189692129674	0.0	0.62054804732	0.0423826415442	0.0621919196573	0.45058427915	0.00322476620445	0.0	0.678845299424	0.0908883939722
Otu00237	0.0	0.0	1	0.0036854470908	0.0437646842033	0.0294640550508	0.0	0.0	1	0.00331894843363
Otu00238	0.138475254662	0.00537461034075	0.0313156061913	0.0313263002718	0.0	0.106751311408	0.0451467268623	0.0	0.138520237091	0.000178195782695
Otu00239	0.0227630555608	0.0107492206815	0.649775019867	0.0700234947252	0.00230340443175	0.460230354549	0.0064495324089	0.0	0.678845299424	0.152983879112
Otu00240	0.106227592617	0.204235192949	0.181549915887	0.0	0.0	1	0.0720197785661	0.0	0.41275650585	4.79727496665e-08
Otu00241	0.0	0.0107492206815	0.113140008152	0.0055281706362	0.0714055373843	0.0380900712461	0.0	0.0	1	0.0176181723178
Otu00242	0.115712199101	0.188111361926	0.0962773778399	0.0	0.0	1	0.0	0.0	1	8.46288629889e-11
Otu00243	0.100536828727	0.123616037837	0.469676029282	0.0	0.0	1	0.056970869612	0.299442576128	0.67336298535	1.24602578178e-06
Otu00244	0.0	0.0967429861335	0.113140008152	0.0	0.198092781131	0.00561882989107	0.0	0.0	1	0.00233701645575
Otu00245	0.0	0.0	1	0.027640853181	0.0760123462478	0.0111735929406	0.0	0.0	1	2.2511871267e-05
Otu00246	0.0113815277804	0.220359023971	0.00570769350862	0.0046068088635	0.0483714930668	2.84563324839e-05	0.0021498441363	0.0	0.678845299424	5.14542402274e-08
Otu00247	0.161238310223	0.0806191551113	0.828329324158	0.0	0.0	1	0.0752445447705	0.0	0.173253821525	1.55109241325e-07
Otu00248	0.0	0.00537461034075	0.113140008152	0.0128990648178	0.122080434883	0.00200385211651	0.0085993765452	0.0	0.678845299424	0.000849527940725
Otu00249	0.178310601893	0.0806191551113	0.797868646754	0.0	0.0	1	0.00537461034075	0.156631501359	0.0109279514153	4.40201310281e-08
Otu00250	0.248496689872	0.0913683757928	0.377081872733	0.0009213617727	0.0	0.557015579148	0.140814790928	0.216520016585	0.145836826031	6.59651491682e-10
Otu00251	0.19158905097	0.118241427497	0.738169763668	0.0	0.0	1	0.00107492206815	0.0	0.678845299424	6.36047664464e-09
Otu00252	0.18020752319	0.0107492206815	0.58629589423	0.0359331091353	0.0	0.0773635380405	0.0	0.0	1	0.0147811007889
Otu00253	0.0891553009466	0.134365258519	0.137363742161	0.0	0.0	1	0.0451467268623	0.0	0.520169005656	5.54860813436e-09
Otu00254	0.0	0.0107492206815	0.113140008152	0.0128990648178	0.0115170221588	0.539729319838	0.0	0.0	1	0.249775711189
Otu00255	0.0	0.0107492206815	0.0180381836515	0.0175058736813	0.00230340443175	0.539729319838	0.0	0.0	1	0.00443079683001
Otu00256	0.0	0.0	1	0.197171419358	0.0322476620445	0.0452730678072	0.0	0.0	1	0.00447903854936
Otu00257	0.142269097255	0.0161238310223	0.0958938877464	0.0	0.0	1	0.0634204020209	0.179665545677	0.680181436049	1.57887702048e-05
Otu00258	0.125196805585	0.0967429861335	0.762151187075	0.0	0.0	1	0.0827689992476	0.0	0.173253821525	2.99671083021e-05
Otu00259	0.0	0.00537461034075	0.113140008152	0.0239554060902	0.0	0.383524185583	0.0	0.0	1	0.206472449039
Otu00260	0.0	0.0	1	0.0285622149537	0.0	0.274957435507	0.0	0.0	1	0.26390478531
Otu00261	0.121402962991	0.161238310223	0.249830048903	0.0	0.0	1	0.0107492206815	0.0	0.678845299424	1.080182866e-09
Otu00262	0.10433067132	0.161238310223	0.226171736785	0.0	0.0	1	0.0	0.0	1	1.42485606746e-10
Otu00263	0.125196805585	0.123616037837	0.226288986232	0.0	0.0	1	0.0623454799527	0.0	0.41275650585	1.34217235756e-08
Otu00264	0.0815676157596	0.13973986886	0.727840034742	0.0	0.0	1	0.0601956358164	0.0	0.520169005656	4.76146650512e-06
Otu00265	0.168825995409	0.064495324089	0.800073159529	0.0	0.0	1	0.085993765452	0.0138204265905	0.553776758771	2.03666351189e-06
Otu00266	0.0	0.0	1	0.0285622149537	0.0	0.274957435507	0.0	0.0	1	0.26390478531
Otu00267	0.0	0.00537461034075	0.113140008152	0.0156631501359	0.0299442576128	0.158172636841	0.0	0.0	1	0.102696931473
Otu00268	0.117609120398	0.0	0.62054804732	0.0571244299074	0.027640853181	0.297568730236	0.0	0.009213617727	0.0453719050658	0.020712153132
Otu00269	0.00189692129674	0.0	0.62054804732	0.0257981296356	0.0437646842033	0.000824794234868	0.00107492206815	0.0	0.678845299424	3.17828703161e-05
Otu00270	0.0	0.021498441363	0.113140008152	0.046068088635	0.0230340443175	0.0979010721304	0.0	0.0	1	0.0166105173541
Otu00271	0.182104444487	0.118241427497	0.884784326293	0.0	0.0	1	0.00107492206815	0.0	0.678845299424	4.42676829883e-11
Otu00272	0.00189692129674	0.0	0.62054804732	0.0663380476344	0.0	0.274957435507	0.0	0.0	1	0.442926079523
Otu00273	0.00189692129674	0.0	0.62054804732	0.055281706362	0.00691021329525	0.135818371465	0.0	0.0	1	0.000159370705682
Otu00274	0.0	0.0161238310223	0.0181575722464	0.0082922559543	0.0714055373843	0.00710598381015	0.0	0.0	1	0.000226290553868
Otu00275	0.136578333365	0.0806191551113	0.603474433743	0.0009213617727	0.0	0.557015579148	0.0472965709986	0.0	0.331535175817	1.18553322104e-06
Otu00276	0.0	0.0	1	0.0156631501359	0.0207306398858	0.158172636841	0.0	0.0	1	0.134463635124
Otu00277	0.0132784490771	0.042996882726	0.080886274728	0.0027640853181	0.0115170221588	0.150410269621	0.0042996882726	0.0	0.678845299424	0.00434468821606
Otu00278	0.0	0.0	1	0.0046068088635	0.064495324089	0.294365428095	0.0193485972267	0.0	0.678845299424	0.460122902248
Otu00279	0.0132784490771	0.0	0.62054804732	0.0617312387709	0.0	0.0203527808162	0.0	0.018427235454	0.0453719050658	0.00175414930517
Otu00280	0.0	0.0268730517038	0.113140008152	0.0469894504077	0.0	0.557015579148	0.0	0.0	1	0.126943471725
Otu00281	0.0588045601988	0.134365258519	0.0633736820354	0.0230340443175	0.0138204265905	0.413156840211	0.0	0.0	1	1.37831822104e-05
Otu00282	0.256084375059	0.0107492206815	0.770683567431	0.0156631501359	0.00691021329525	0.246731259307	0.0	0.0	1	0.0224881655549
Otu00283	0.0	0.0	1	0.0	0.064495324089	0.124547348518	0.0	0.0	1	0.23707100729
Otu00284	0.0758768518694	0.0913683757928	0.526848925726	0.0	0.0	1	0.00967429861335	0.0	0.678845299424	1.33994542264e-08
Otu00285	0.00758768518694	0.0268730517038	0.431010856315	0.0211913207721	0.0207306398858	0.831280250882	0.0	0.0	1	0.133411046314
Otu00286	0.0	0.0268730517038	0.113140008152	0.0046068088635	0.00230340443175	0.539729319838	0.0	0.0	1	0.231960621165
Otu00287	0.0	0.0	1	0.0009213617727	0.0483714930668	0.497916212664	0.0	0.0	1	0.619508342672
Otu00288	0.0	0.413844996238	0.00038666293321	0.0009213617727	0.046068088635	5.68740472148e-05	0.0	0.0	1	1.01751701007e-09
Otu00289	0.0834645370564	0.021498441363	0.649272120088	0.0	0.0	1	0.138664946791	0.317869811582	0.477682744406	6.49851821192e-06
Otu00290	0.0682891666825	0.0376222723853	0.764446904766	0.0	0.0	1	0.184886595722	0.27640853181	0.32044400815	5.62718993722e-06
Otu00291	0.113815277804	0.021498441363	0.35272030981	0.0	0.0	1	0.085993765452	0.267194914083	0.907179130579	5.20740330381e-05
Otu00292	0.0	0.0	1	0.0193485972267	0.0	0.106751311408	0.0	0.0	1	0.0208233679374
Otu00293	0.0341445833412	0.0	0.22310185505	0.0331690238172	0.0	0.146139729255	0.0	0.0	1	0.0373712321413
Otu00294	0.110021435211	0.0591207137483	0.786395867598	0.0	0.0	1	0.0	0.0	1	1.97905539024e-08
Otu00295	0.0265568981543	0.171987530904	0.719819334855	0.0248767678629	0.0	0.557015579148	0.0	0.0	1	0.157060091677
Otu00296	0.0588045601988	0.107492206815	0.261713989211	0.0	0.0	1	0.0376222723853	0.0	0.678845299424	2.03360913381e-07
Otu00297	0.110021435211	0.0591207137483	1.0	0.0	0.0	1	0.0	0.0	1	3.3646218529e-11
Otu00298	0.0720830092759	0.0698699344298	0.46213717612	0.0	0.0	1	0.0	0.0	1	1.41240600917e-08
Otu00299	0.0	0.0	1	0.0147417883632	0.0253374487493	0.0133166014352	0.0	0.0	1	9.20642137063e-05
Otu00300	0.0	0.0	1	0.183350992767	0.0	0.383524185583	0.0	0.0	1	0.511548574527
Otu00301	0.0	0.0	1	0.0	0.0	1	0.0698699344298	0.0230340443175	0.172645577878	5.20948764813e-09
Otu00302	0.110021435211	0.0967429861335	0.883554199169	0.0	0.0	1	0.0	0.0	1	3.05645601206e-11
Otu00303	0.00379384259347	0.128990648178	0.431010856315	0.0128990648178	0.0483714930668	0.831312934961	0.0	0.0	1	0.505325531792
Otu00304	0.0	0.0	1	0.0165845119086	0.0	0.145990598956	0.0	0.0	1	0.0519414296176
Otu00305	0.0815676157596	0.0967429861335	0.710324702544	0.0	0.0	1	0.0193485972267	0.0	0.520169005656	8.11638382519e-08
Otu00306	0.0	0.0	1	0.0	0.0	1	0.0623454799527	0.0322476620445	0.234887942042	1.3743463856e-09
Otu00307	0.0	0.0	1	0.0414612797715	0.0	0.557015579148	0.0	0.0	1	0.833116156203
Otu00308	0.0322476620445	0.0268730517038	0.35861773351	0.018427235454	0.0	0.557015579148	0.00107492206815	0.0	0.678845299424	5.43723452314e-06
Otu00309	0.0986399074302	0.0	0.0776259122697	0.0	0.0	1	0.0290228958401	0.0506748974985	0.67999157862	0.000645642885113
Otu00310	0.0	0.0107492206815	0.113140008152	0.0064495324089	0.0207306398858	0.143057753353	0.0	0.0	1	0.097986885983
Otu00311	0.00569076389021	0.0483714930668	0.243610154151	0.0073708941816	0.036854470908	0.0129445334471	0.00322476620445	0.0	0.678845299424	0.002662880926
Otu00312	0.0	0.0	1	0.0331690238172	0.0046068088635	0.922587870615	0.0	0.0	1	0.168676253011
Otu00313	0.127093726881	0.0591207137483	0.682861090954	0.0	0.0	1	0.0655702461572	0.0	0.41275650585	8.25289485748e-07
Otu00314	0.0	0.0591207137483	0.0181575722464	0.0147417883632	0.0230340443175	0.143432619614	0.0	0.0	1	0.00595456290301
Otu00315	0.09294914354	0.085993765452	0.364446312286	0.0	0.0	1	0.0	0.0	1	1.98841038529e-10
Otu00316	0.0379384259347	0.021498441363	0.785627371444	0.0359331091353	0.027640853181	0.431939927644	0.0	0.0	1	0.0526706609148
Otu00317	0.0	0.0107492206815	0.113140008152	0.0128990648178	0.0	0.145990598956	0.0	0.0	1	0.0622900416984
Otu00318	0.00569076389021	0.0	0.62054804732	0.027640853181	0.0	0.274957435507	0.0	0.0	1	0.448435656832
Otu00319	0.0	0.0	1	0.0	0.0	1	0.0677200902935	0.0230340443175	0.100225382856	2.00184403324e-10
Otu00320	0.0	0.0	1	0.0009213617727	0.0621919196573	0.00658178513136	0.0	0.0	1	0.000585951048637
Otu00321	0.0607014814955	0.0322476620445	0.313370411807	0.0009213617727	0.0	0.557015579148	0.134365258519	0.267194914083	0.352101149845	9.71753210141e-06
Otu00322	0.036041504638	0.0806191551113	0.535149755669	0.0	0.0	1	0.0945931419972	0.0	0.520169005656	7.37467581425e-06
Otu00323	0.0986399074302	0.0268730517038	0.520008698398	0.0	0.0	1	0.0	0.0	1	1.33836636905e-08
Otu00324	0.0455261111216	0.0	0.62054804732	0.0	0.0691021329525	0.124547348518	0.0	0.0	1	0.396753123392
Otu00325	0.0	0.00537461034075	0.113140008152	0.0073708941816	0.0161238310223	0.264275432156	0.0	0.0	1	0.0223199173098
Otu00326	0.0	0.0	1	0.0	0.0161238310223	0.0259495846987	0.0	0.0	1	0.0176524571161
Otu00327	0.0	0.0	1	0.0	0.0	1	0.115016661292	0.0	0.520169005656	0.378608915611
Otu00328	0.0701860879792	0.0483714930668	0.642447005067	0.0	0.0	1	0.0655702461572	0.128990648178	0.920968329501	0.000219514046042
Otu00329	0.100536828727	0.0591207137483	0.381420091029	0.0055281706362	0.00230340443175	0.642944279188	0.0	0.0	1	0.000102891398908
Otu00330	0.0569076389021	0.0591207137483	0.907541458879	0.0	0.0	1	0.0580457916801	0.0	0.678845299424	1.44845770695e-06
Otu00331	0.252290532466	0.0	0.62054804732	0.0	0.0	1	0.013973986886	0.0	0.520169005656	0.542757090746
Otu00332	0.0	0.00537461034075	0.113140008152	0.0128990648178	0.0299442576128	0.012365650451	0.0	0.0	1	0.000297497340118
Otu00333	0.0	0.00537461034075	0.113140008152	0.0119777030451	0.0253374487493	0.593952149046	0.0	0.0	1	0.0715668596356
Otu00334	0.0	0.0	1	0.0101349794997	0.0345510664763	0.0863981569898	0.0	0.0	1	0.00191877419426
Otu00335	0.0	0.0	1	0.0009213617727	0.0898327728383	5.68140859663e-05	0.0	0.018427235454	0.0453719050658	3.07372753189e-07
Otu00336	0.0	0.0	1	0.0	0.108260008292	0.124547348518	0.0	0.0	1	0.23707100729
Otu00337	0.0	0.0	1	0.0	0.0	1	0.0623454799527	0.0138204265905	0.0823485701355	1.45609454061e-08
Otu00338	0.0	0.0161238310223	0.113140008152	0.0027640853181	0.0299442576128	0.00846855098137	0.0	0.0	1	0.00178065625357
Otu00339	0.0	0.0913683757928	0.00279737520665	0.0046068088635	0.0322476620445	0.0202291348669	0.0	0.0	1	5.39683224917e-05
Otu00340	0.0	0.021498441363	0.0181575722464	0.0138204265905	0.0253374487493	0.129395555353	0.0	0.0	1	0.00846125020739
Otu00341	0.0474230324184	0.0	0.0217210069695	0.0	0.0	1	0.117166505428	0.105956603861	0.880595765869	2.14744794451e-06
Otu00342	0.00189692129674	0.0	0.62054804732	0.0147417883632	0.0	0.199927269224	0.0	0.0	1	0.255908056808
Otu00343	0.0265568981543	0.021498441363	0.779944038501	0.0221126825448	0.0046068088635	0.587987578294	0.0225733634312	0.0	0.520169005656	0.0422692735249
Otu00344	0.0720830092759	0.064495324089	0.811150320054	0.0	0.0	1	0.0	0.0	1	5.34878704833e-07
Otu00345	0.0569076389021	0.0322476620445	0.820122980955	0.0	0.0	1	0.13973986886	0.207306398858	0.609282738507	1.68534391293e-06
Otu00346	0.0607014814955	0.102117596474	0.675882771446	0.0	0.0	1	0.00322476620445	0.0	0.678845299424	1.0842821269e-07
Otu00347	0.0891553009466	0.0537461034075	0.403851530687	0.0	0.0	1	0.0472965709986	0.0	0.215490663038	3.4542611191e-07
Otu00348	0.0815676157596	0.102117596474	0.536818431761	0.0	0.0	1	0.0085993765452	0.0	0.331337894304	0.000339672711619
Otu00349	0.0	0.0	1	0.0018427235454	0.055281706362	9.96420719051e-07	0.0	0.0	1	6.61981864155e-12
Otu00350	0.0	0.0	1	0.0073708941816	0.0529783019303	0.00830158900956	0.0	0.0	1	6.44209959104e-05
Otu00351	0.0531137963086	0.064495324089	0.9671672638	0.0	0.0	1	0.0408470385897	0.0	0.678845299424	7.25558999764e-05
Otu00352	0.0	0.0	1	0.0009213617727	0.0322476620445	0.497916212664	0.0	0.0	1	0.619508342672
Otu00353	0.0	0.0	1	0.0	0.0760123462478	0.0259495846987	0.0	0.0	1	0.0176524571161
Otu00354	0.0	0.0	1	0.0377758326807	0.0	0.0777522960798	0.0	0.0	1	0.00792277048366
Otu00355	0.0	0.0	1	0.0515962592712	0.00230340443175	0.02099522158	0.0	0.0	1	1.21967241896e-05
Otu00356	0.0	0.0	1	0.120698392224	0.0	0.383524185583	0.0	0.0	1	0.511548574527
Otu00357	0.0	0.204235192949	0.113140008152	0.0	0.0	1	0.0	0.0	1	0.0041943185129
Otu00358	0.0	0.118241427497	0.113140008152	0.0	0.0138204265905	0.124547348518	0.0	0.0	1	0.0480177321631
Otu00359	0.0777737731662	0.0913683757928	0.527425110937	0.0	0.0	1	0.00107492206815	0.0	0.678845299424	5.83698645946e-09
Otu00360	0.0	0.0	1	0.0	0.064495324089	0.0259495846987	0.0	0.0	1	0.0176524571161
Otu00361	0.0	0.0	1	0.0018427235454	0.0529783019303	7.60991364688e-05	0.0	0.0	1	4.09164532843e-08
Otu00362	0.09294914354	0.0913683757928	0.969838910381	0.0	0.0	1	0.0021498441363	0.0	0.678845299424	1.17236330064e-07
Otu00363	0.0720830092759	0.042996882726	0.614664687185	0.0	0.0	1	0.0	0.0	1	1.67734254742e-08
Otu00364	0.00758768518694	0.0	0.431010856315	0.0	0.0	1	0.0494464151349	0.036854470908	0.675769541351	1.19910971995e-06
Otu00365	0.0	0.0	1	0.0	0.0	1	0.0472965709986	0.0046068088635	0.0380904520195	2.1877661847e-09
Otu00366	0.0986399074302	0.042996882726	0.503778703615	0.0	0.0	1	0.0	0.0	1	1.44390095887e-09
Otu00367	0.113815277804	0.0107492206815	0.438678538539	0.0009213617727	0.0	0.557015579148	0.0333225841127	0.0	0.215292505141	0.00848181868375
Otu00368	0.0569076389021	0.0537461034075	0.786458808444	0.0	0.0	1	0.0	0.0	1	9.1265479022e-08
Otu00369	0.0	0.0537461034075	0.113140008152	0.0230340443175	0.00230340443175	0.33516169009	0.0	0.0	1	0.0739491718644
Otu00370	0.0	0.021498441363	0.0180381836515	0.0046068088635	0.036854470908	0.00957226637655	0.0	0.0	1	0.000410488219365
Otu00371	0.0	0.0698699344298	0.000374999881684	0.0119777030451	0.0230340443175	0.163390727197	0.0	0.0	1	1.34798381564e-05
Otu00372	0.0	0.0	1	0.046068088635	0.0	0.557015579148	0.0	0.0	1	0.833116156203
Otu00373	0.0	0.0	1	0.0055281706362	0.0230340443175	0.143057753353	0.0	0.09213617727	0.0453719050658	0.119136470074
Otu00374	0.136578333365	0.0322476620445	0.236797579537	0.0	0.0	1	0.0204235192949	0.0	0.215292505141	1.46631288207e-08
Otu00375	0.0	0.0107492206815	0.0180381836515	0.0036854470908	0.0621919196573	0.00570945456448	0.00107492206815	0.0	0.678845299424	0.00101378692469
Otu00376	0.0	0.0	1	0.0	0.0898327728383	0.0259495846987	0.0	0.0	1	0.0176524571161
Otu00377	0.0474230324184	0.0698699344298	0.363616377517	0.0	0.0	1	0.0	0.0	1	3.16062074432e-09
Otu00378	0.0	0.064495324089	0.0181575722464	0.0055281706362	0.0	0.557015579148	0.0	0.0	1	0.000389418696621
Otu00379	0.0	0.0	1	0.0	0.0437646842033	0.124547348518	0.0	0.0	1	0.23707100729
Otu00380	0.0720830092759	0.0698699344298	1.0	0.0	0.0	1	0.021498441363	0.0	0.412632913542	4.69731071316e-06
Otu00381	0.0436291898249	0.0537461034075	0.756498562819	0.0	0.0	1	0.165537998495	0.0	0.267356700193	0.000199301469745
Otu00382	0.0322476620445	0.0322476620445	0.188450104173	0.0	0.0	1	0.103192518542	0.115170221588	0.588601914524	0.00306354239218
Otu00383	0.0607014814955	0.0376222723853	1.0	0.0	0.0	1	0.0268730517038	0.0	0.678845299424	1.49662837836e-06
Otu00384	0.028453819451	0.0	0.222839980878	0.0147417883632	0.0	0.0201187894302	0.0	0.0	1	0.00174831485286
Otu00385	0.0417322685282	0.0268730517038	0.882573271825	0.0	0.0	1	0.0763194668387	0.175058736813	0.221630600052	5.36466169625e-06
Otu00386	0.0493199537151	0.021498441363	0.969742887796	0.0	0.0	1	0.0	0.0	1	5.57178512107e-09
Otu00387	0.0550107176053	0.0376222723853	0.305773631275	0.0	0.0	1	0.0	0.0	1	1.74835313349e-10
Otu00388	0.0	0.0752445447705	0.113140008152	0.0	0.0529783019303	0.00119954785133	0.0	0.0	1	0.000194739270681
Otu00389	0.0493199537151	0.064495324089	0.33826054794	0.0009213617727	0.0	0.557015579148	0.0	0.0	1	3.42979375295e-07
Otu00390	0.0607014814955	0.0161238310223	0.710856913513	0.0	0.0	1	0.0	0.0	1	5.9112987628e-06
Otu00391	0.0588045601988	0.0268730517038	0.732071529536	0.0	0.0	1	0.0107492206815	0.0	0.41275650585	1.82195585763e-06
Otu00392	0.00189692129674	0.0107492206815	0.105485330014	0.0073708941816	0.0115170221588	0.388536698757	0.00107492206815	0.0	0.678845299424	0.164020948185
Otu00393	0.0	0.0	1	0.0	0.0345510664763	1.58094898337e-06	0.0	0.0	1	3.21195273804e-11
Otu00394	0.110021435211	0.0322476620445	0.64846213786	0.0	0.0	1	0.0	0.0	1	2.17007814638e-06
Otu00395	0.00758768518694	0.0161238310223	0.519388733427	0.0193485972267	0.009213617727	0.691448010948	0.0	0.0	1	0.0355417595806
Otu00396	0.064495324089	0.0537461034075	0.535643527931	0.0	0.0	1	0.0	0.0	1	1.54065920197e-08
Otu00397	0.0	0.0	1	0.0377758326807	0.0	0.274957435507	0.0	0.0	1	0.26390478531
Otu00398	0.0	0.0107492206815	0.0180381836515	0.0009213617727	0.009213617727	0.497916212664	0.0	0.0	1	0.00426763945757
Otu00399	0.0	0.0	1	0.0	0.105956603861	0.124547348518	0.0	0.0	1	0.23707100729
Otu00400	0.00189692129674	0.0	0.62054804732	0.0193485972267	0.00230340443175	0.353420016077	0.0	0.0	1	0.131234395665
Otu00401	0.0436291898249	0.085993765452	0.161334451584	0.0	0.0	1	0.00537461034075	0.0	0.520169005656	1.3733995616e-08
Otu00402	0.0189692129674	0.0	0.62054804732	0.0313263002718	0.0	0.274886524544	0.0	0.0	1	0.4501848542
Otu00403	0.0303507407478	0.0	0.62054804732	0.0	0.0	1	0.0236482854993	0.0	0.520169005656	0.542757090746
Otu00404	0.0	0.0483714930668	0.0181575722464	0.0036854470908	0.018427235454	0.000583420661173	0.0	0.0	1	5.48923038219e-06
Otu00405	0.0512168750119	0.021498441363	0.439190329563	0.0	0.0	1	0.0591207137483	0.0	0.41275650585	0.00212849285346
Otu00406	0.0	0.0	1	0.009213617727	0.00230340443175	0.539729319838	0.0	0.0	1	0.632613820778
Otu00407	0.0	0.0	1	0.0202699589994	0.0	0.0775681402134	0.0	0.0	1	0.00791087823875
Otu00408	0.0	0.021498441363	0.00277769938653	0.0073708941816	0.027640853181	0.02659079854	0.0	0.0	1	6.65328402957e-05
Otu00409	0.028453819451	0.042996882726	0.45829055086	0.0	0.0	1	0.0	0.0	1	1.84802286351e-06
Otu00410	0.0246599768576	0.0107492206815	0.897263255827	0.0	0.0	1	0.0526711813394	0.216520016585	0.213034925679	5.81608541637e-05
Otu00411	0.0777737731662	0.0268730517038	0.289602334608	0.0	0.0	1	0.00752445447705	0.0	0.41275650585	9.81019378121e-07
Otu00412	0.0	0.0	1	0.0156631501359	0.027640853181	0.0854719692028	0.0	0.0	1	0.000404386730948
Otu00413	0.0151753703739	0.0	0.62054804732	0.0175058736813	0.0115170221588	0.287727169177	0.0	0.0	1	0.01221264394
Otu00414	0.0436291898249	0.0591207137483	0.780424390374	0.0	0.0	1	0.0042996882726	0.0	0.678845299424	7.99402944163e-06
Otu00415	0.0588045601988	0.0	0.431010856315	0.0442253650896	0.0	0.0776909093568	0.0	0.0	1	0.0403207402919
Otu00416	0.0398353472314	0.0322476620445	0.75069710728	0.0	0.0	1	0.0	0.0	1	0.000194673475646
Otu00417	0.0	0.0107492206815	0.113140008152	0.0027640853181	0.018427235454	0.00746195114805	0.0	0.0	1	0.000641381562302
Otu00418	0.0493199537151	0.0161238310223	0.662402449016	0.0	0.0	1	0.0806191551113	0.0	0.412632913542	0.0229858806735
Otu00419	0.0493199537151	0.0107492206815	0.591949089726	0.0	0.0	1	0.0	0.0	1	5.79073993353e-06
Otu00420	0.0	0.161238310223	0.113140008152	0.0018427235454	0.0	0.557015579148	0.0	0.0	1	0.114748596986
Otu00421	0.0	0.0	1	0.0	0.018427235454	0.124547348518	0.0	0.0	1	0.23707100729
Otu00422	0.142269097255	0.0	0.62054804732	0.0	0.0	1	0.0	0.0	1	0.367718227879
Otu00423	0.144166018552	0.0	0.62054804732	0.0	0.0	1	0.0	0.0	1	0.367718227879
Otu00424	0.0	0.0	1	0.0073708941816	0.0	0.274886524544	0.0	0.0	1	0.263872602253
Otu00425	0.0246599768576	0.0591207137483	0.750897054736	0.0	0.0	1	0.00107492206815	0.0	0.678845299424	0.0011466758799
Otu00426	0.0	0.0	1	0.0082922559543	0.0115170221588	0.140346658477	0.0	0.0	1	0.0414097585567
Otu00427	0.0113815277804	0.0	0.222053009951	0.0	0.0	1	0.188111361926	0.0046068088635	0.809028413617	0.0387319466532
Otu00428	0.0	0.0	1	0.0	0.0345510664763	0.0259495846987	0.0	0.0	1	0.0176524571161
Otu00429	0.0417322685282	0.0	0.62054804732	0.0221126825448	0.0	0.0403951475707	0.0021498441363	0.0	0.678845299424	0.0178019142911
Otu00430	0.0	0.0107492206815	0.0180381836515	0.0	0.0253374487493	0.000246175768067	0.0	0.0	1	3.72039732864e-06
Otu00431	0.0	0.0	1	0.0009213617727	0.0322476620445	0.00035358297142	0.0	0.0	1	1.16444984381e-06
Otu00432	0.0	0.0	1	0.0009213617727	0.0138204265905	0.00172759493464	0.0	0.0	1	3.08029419951e-05
Otu00433	0.0	0.0	1	0.0	0.0391578753398	0.0259495846987	0.0	0.0	1	0.0176524571161
Otu00434	0.0	0.0	1	0.0681807711798	0.00691021329525	0.915178521189	0.0	0.0	1	0.578659714745
Otu00435	0.0	0.0161238310223	0.113140008152	0.0036854470908	0.00691021329525	0.85211676267	0.0	0.0	1	0.323578013402
Otu00436	0.00569076389021	0.0107492206815	0.519388733427	0.0	0.0253374487493	0.124547348518	0.0	0.0	1	0.16721086884
Otu00437	0.0246599768576	0.064495324089	0.710573180187	0.0	0.0	1	0.0204235192949	0.0414612797715	0.539024161444	0.000912934906431
Otu00438	0.0227630555608	0.042996882726	0.0908206944851	0.0	0.0	1	0.0	0.0	1	2.6618475437e-08
Otu00439	0.0341445833412	0.0537461034075	0.196803889388	0.0	0.0	1	0.0	0.0	1	3.56583471986e-06
Otu00440	0.128990648178	0.00537461034075	0.151671072094	0.0	0.0	1	0.0	0.0	1	5.75382520563e-08
Otu00441	0.09294914354	0.0268730517038	0.577163969474	0.0	0.0	1	0.0730947006342	0.0	0.26727641985	0.00040031706877
Otu00442	0.0	0.0107492206815	0.113140008152	0.0018427235454	0.018427235454	0.0084443019486	0.0	0.0	1	0.00177674432788
Otu00443	0.0151753703739	0.0752445447705	0.0347437748434	0.0	0.0	1	0.0171987530904	0.0	0.678845299424	2.28434405612e-07
Otu00444	0.0	0.0	1	0.0018427235454	0.009213617727	0.100096828851	0.0	0.0	1	0.0337705374983
Otu00445	0.0474230324184	0.0268730517038	1.0	0.0	0.0	1	0.0021498441363	0.0	0.520007945874	0.000966530359481
Otu00446	0.0	0.0268730517038	0.113140008152	0.0036854470908	0.0230340443175	0.17981532114	0.00967429861335	0.0	0.678845299424	0.183550460715
Otu00447	0.0	0.0161238310223	0.113140008152	0.0239554060902	0.0138204265905	0.539729319838	0.0	0.0	1	0.249775711189
Otu00448	0.0265568981543	0.021498441363	0.367583958927	0.0	0.0207306398858	0.124547348518	0.0	0.0	1	0.00611240196131
Otu00449	0.0	0.0	1	0.0211913207721	0.0	0.274957435507	0.0	0.0	1	0.26390478531
Otu00450	0.0	0.0	1	0.0110563412724	0.009213617727	0.351239261237	0.0021498441363	0.0	0.678845299424	0.469356075354
Otu00451	0.0170722916706	0.021498441363	0.811002061483	0.0128990648178	0.00230340443175	0.62804595723	0.0	0.0	1	0.40395088077
Otu00452	0.0	0.0	1	0.0	0.009213617727	0.124547348518	0.0	0.0	1	0.23707100729
Otu00453	0.0607014814955	0.021498441363	0.968223512284	0.0	0.0	1	0.0	0.0	1	5.73053576126e-07
Otu00454	0.00758768518694	0.0	0.62054804732	0.0	0.0	1	0.0935182199291	0.0322476620445	0.240228573224	0.0456924946609
Otu00455	0.0170722916706	0.00537461034075	0.662252117827	0.0027640853181	0.0207306398858	0.00957226637655	0.0128990648178	0.0	0.678845299424	0.027420112089
Otu00456	0.0	0.0161238310223	0.113140008152	0.0055281706362	0.018427235454	0.0108100197467	0.0	0.0	1	0.0021921127305
Otu00457	0.0815676157596	0.0107492206815	0.343882691469	0.0165845119086	0.0	0.557015579148	0.00107492206815	0.0	0.678845299424	0.000725759481354
Otu00458	0.0531137963086	0.00537461034075	0.322757332983	0.0	0.0	1	0.00107492206815	0.0	0.678845299424	9.5195065976e-05
Otu00459	0.00189692129674	0.0	0.62054804732	0.0027640853181	0.0322476620445	0.0241680695201	0.0	0.0	1	0.011136417664
Otu00460	0.0	0.0	1	0.0	0.0207306398858	0.124547348518	0.0	0.0	1	0.23707100729
Otu00461	0.0	0.0107492206815	0.113140008152	0.0027640853181	0.0161238310223	0.0380029237349	0.0	0.0	1	0.0179201744595
Otu00462	0.0398353472314	0.0376222723853	0.969539113258	0.0	0.0	1	0.0	0.0	1	1.31337604274e-08
Otu00463	0.0	0.0	1	0.0	0.0207306398858	0.0259495846987	0.0085993765452	0.0	0.678845299424	0.125908247078
Otu00464	0.0	0.0	1	0.0046068088635	0.00691021329525	0.158172636841	0.0	0.0	1	0.134463635124
Otu00465	0.0170722916706	0.0967429861335	0.050569381116	0.0	0.0	1	0.0	0.0	1	1.20132268233e-08
Otu00466	0.0	0.0	1	0.0036854470908	0.00691021329525	0.363248687073	0.0	0.0	1	0.220039617395
Otu00467	0.0	0.0	1	0.009213617727	0.0437646842033	0.251522862186	0.0	0.0	1	0.0574744511758
Otu00468	0.0265568981543	0.00537461034075	0.468074565228	0.0	0.0	1	0.0021498441363	0.0	0.520007945874	0.00313881428472
Otu00469	0.0	0.00537461034075	0.113140008152	0.0128990648178	0.0046068088635	0.294071401425	0.0	0.0	1	0.0396848588031
Otu00470	0.0569076389021	0.0161238310223	0.829862352992	0.0	0.0	1	0.0	0.0	1	4.16672004204e-05
Otu00471	0.0	0.0	1	0.0018427235454	0.0046068088635	0.158111188061	0.0	0.0	1	0.134440215225
Otu00472	0.0777737731662	0.0107492206815	0.904826358083	0.0128990648178	0.0	0.557015579148	0.0	0.0	1	0.165728172374
Otu00473	0.0455261111216	0.00537461034075	0.697541607852	0.0	0.0	1	0.00107492206815	0.188879163404	0.255218368852	0.0167282717065
Otu00474	0.0	0.0	1	0.0	0.0345510664763	0.00561882989107	0.0	0.0	1	0.000908375077867
Otu00475	0.028453819451	0.0376222723853	0.187793866893	0.0	0.0	1	0.00322476620445	0.0	0.678845299424	4.26739444224e-07
Otu00476	0.0265568981543	0.064495324089	0.922708986899	0.0	0.0	1	0.0	0.0	1	0.00138189470593
Otu00477	0.0417322685282	0.0	0.159283418606	0.0009213617727	0.0	0.557015579148	0.0	0.027640853181	0.0453719050658	0.00129794208751
Otu00478	0.00189692129674	0.00537461034075	0.473610958381	0.0036854470908	0.0207306398858	0.0295024115959	0.0	0.0	1	0.0203768052781
Otu00479	0.00569076389021	0.0	0.431010856315	0.0	0.0115170221588	0.124547348518	0.0	0.0	1	0.143758299184
Otu00480	0.00379384259347	0.0	0.62054804732	0.0009213617727	0.027640853181	0.129076642259	0.0	0.0	1	0.255174447472
Otu00481	0.0322476620445	0.0107492206815	0.963827565986	0.0	0.0	1	0.0182736751586	0.156631501359	0.426729749594	0.0188010785516
Otu00482	0.0132784490771	0.0322476620445	0.159240140086	0.0009213617727	0.0207306398858	6.74435880431e-05	0.0	0.0	1	4.23040220572e-06
Otu00483	0.028453819451	0.0107492206815	0.770683567431	0.0	0.0	1	0.0204235192949	0.0	0.678845299424	0.00991585601253
Otu00484	0.0	0.0	1	0.0	0.0046068088635	0.124547348518	0.0	0.0	1	0.23707100729
Otu00485	0.0132784490771	0.064495324089	0.0253257005095	0.0	0.0	1	0.0	0.110563412724	0.0453719050658	1.6117422516e-07
Otu00486	0.00379384259347	0.0	0.62054804732	0.0221126825448	0.0	0.274886524544	0.0021498441363	0.0	0.520007945874	0.811284681608
Otu00487	0.0151753703739	0.0268730517038	0.650181805071	0.0	0.0	1	0.0472965709986	0.0	0.520169005656	0.00635607578533
Otu00488	0.0	0.0	1	0.0018427235454	0.00230340443175	0.539729319838	0.0	0.0	1	0.632613820778
Otu00489	0.0	0.0	1	0.0036854470908	0.0	0.557015579148	0.0	0.0	1	0.833116156203
Otu00490	0.00569076389021	0.0268730517038	0.0836654425785	0.0	0.0	1	0.0	0.0	1	3.70534205613e-06
Otu00491	0.0	0.0	1	0.0055281706362	0.0207306398858	0.150410269621	0.0	0.0	1	0.130789635386
Otu00492	0.0151753703739	0.00537461034075	0.524105382837	0.0	0.0	1	0.0655702461572	0.193485972267	0.00686505507296	2.06718484866e-05
Otu00493	0.00569076389021	0.0107492206815	0.519388733427	0.0	0.036854470908	0.0259495846987	0.0	0.0	1	0.0691724448037
Otu00494	0.00189692129674	0.00537461034075	0.473610958381	0.0165845119086	0.0	0.274957435507	0.0	0.0	1	0.337747036619
Otu00495	0.00569076389021	0.00537461034075	0.857561225208	0.0313263002718	0.0	0.145766811813	0.0	0.009213617727	0.0453719050658	0.24273939023
Otu00496	0.036041504638	0.0161238310223	0.593077541572	0.0	0.0	1	0.0	0.0	1	0.000618475527784
Otu00497	0.0170722916706	0.0	0.62054804732	0.0534389828166	0.0	0.383524185583	0.0	0.0	1	0.646235943162
Otu00498	0.0	0.00537461034075	0.113140008152	0.0	0.0345510664763	4.84770621998e-05	0.0	0.0	1	3.75995806137e-07
Otu00499	0.00379384259347	0.021498441363	0.184918215831	0.0	0.0	1	0.0236482854993	0.0	0.678845299424	0.00679696451002
Otu00500	0.0132784490771	0.0	0.62054804732	0.0110563412724	0.0	0.106668590161	0.0	0.0	1	0.0670975637452

## Sheet: OTUs_BLAST
OTU	Accession_number	E_value	Tot_score	Identity	Mismatches	Taxon_name
Otu00001	gi|444304091|ref|NR_074515.1|	0	832	99.35	3	Bacteroides_vulgatus_strain_ATCC_8482
Otu00002	gi|631252449|ref|NR_113647.1|	0	846	99.57	2	Pseudomonas_fluorescens_strain_NBRC_14160
Otu00003	gi|645320415|ref|NR_117626.1|	0	837	99.14	4	Acinetobacter_guillouiae_strain_ATCC_11171
Otu00004	gi|444439587|ref|NR_074902.1|	0	846	99.57	2	Escherichia_fergusonii_strain_ATCC_35469
Otu00005	gi|444304012|ref|NR_074436.1|	0	817	99.78	1	Akkermansia_muciniphila_strain_ATCC_BAA-835
Otu00006	gi|631252213|ref|NR_113411.1|	0	821	98.91	5	Prevotella_copri_strain_JCM_13464
Otu00007	gi|343201163|ref|NR_041879.1|	0	841	99.35	3	Veillonella_dispar_strain_ATCC_17748
Otu00008	gi|631251747|ref|NR_112945.1|	0	832	99.35	3	Bacteroides_uniformis_strain_JCM_5828
Otu00009	gi|265678656|ref|NR_028961.1|	0	795	99.32	3	Faecalibacterium_prausnitzii_strain_ATCC_27768
Otu00010	gi|631251869|ref|NR_113067.1|	0	815	98.69	6	Bacteroides_faecis_strain_MAJ27
Otu00011	gi|444439524|ref|NR_074839.1|	0	837	99.56	2	Bacteroides_fragilis_YCH46_strain_YCH46
Otu00012	gi|631251742|ref|NR_112940.1|	0	837	99.56	2	Bacteroides_ovatus_strain_JCM_5824
Otu00013	gi|645321653|ref|NR_118568.1|	0	846	99.57	2	Enterobacter_cloacae_strain_ATCC_13047
Otu00014	gi|694190101|ref|NR_114783.2|	0	852	99.78	1	Enterococcus_hirae_strain_LMG_6399
Otu00015	gi|310975204|ref|NR_037068.1|	0	745	97.27	10	Clostridium_xylanolyticum_strain_DSM_6555
Otu00016	gi|559795301|ref|NR_104893.1|	0	806	99.77	1	Sphingomonas_paucimobilis_strain_DSM_30198
Otu00017	gi|219846613|ref|NR_026205.1|	0	673	92.9	30	Succiniclasticum_ruminis_strain_SE10
Otu00018	gi|444303884|ref|NR_074306.1|	0	852	99.78	1	Acidaminococcus_intestini_RyC-MR95_strain_RyC-MR95
Otu00019	gi|631251954|ref|NR_113152.1|	0	826	99.13	4	Alistipes_putredinis_strain_JCM_16772
Otu00020	gi|219846340|ref|NR_025930.1|	0	754	97.52	8	Ruminococcus_bromii_strain_ATCC_27255
Otu00021	gi|659365018|ref|NR_121773.1|	3e-127	453	84.93	46	Barnesiella_viscericola
Otu00022	gi|343198540|ref|NR_042832.1|	0	808	99.77	1	Roseburia_faecis_strain_M72/1
Otu00023	gi|343200590|ref|NR_041277.1|	0	837	99.56	2	Bacteroides_plebeius_strain_M12
Otu00024	gi|343200655|ref|NR_041342.1|	0	815	98.69	6	Parabacteroides_distasonis_strain_JCM_5825
Otu00025	gi|636560108|ref|NR_116168.1|	0	846	99.57	2	Haemophilus_parainfluenzae_strain_CIP_102513
Otu00026	gi|645321110|ref|NR_118156.1|	0	688	94.8	21	Oscillibacter_ruminantium_strain_GH1
Otu00027	gi|343201281|ref|NR_042007.1|	0	804	99.55	2	Roseburia_inulinivorans_strain_A2-194
Otu00028	gi|631251875|ref|NR_113073.1|	0	832	99.35	3	Barnesiella_intestinihominis_strain_JCM_15079
Otu00029	gi|631251745|ref|NR_112943.1|	0	837	99.56	2	Bacteroides_stercoris_strain_JCM_9496
Otu00030	gi|310974936|ref|NR_036800.1|	0	800	99.54	2	Ruminococcus_gnavus_strain_ATCC_29149
Otu00031	gi|343200656|ref|NR_041343.1|	0	837	99.56	2	Parabacteroides_merdae_strain_JCM_9497
Otu00032	gi|631252157|ref|NR_113355.1|	0	846	99.57	2	Dialister_invisus_strain_JCM_17566
Otu00033	gi|559795255|ref|NR_104846.1|	0	734	96.81	14	Gemmiger_formicilis_strain_X2-56
Otu00034	gi|645320536|ref|NR_117719.1|	0	852	99.78	1	Streptococcus_dentisani_strain_7747
Otu00035	gi|631251919|ref|NR_113117.1|	0	638	91.74	36	Prevotella_oralis_strain_JCM_12251
Otu00036	gi|343200980|ref|NR_041667.1|	0	846	99.57	2	Parasutterella_excrementihominis_strain_YIT_11859
Otu00037	gi|310974914|ref|NR_036777.1|	0	787	99.08	4	Ruminococcus_torques_strain_VPI_B2-51
Otu00038	gi|645320556|ref|NR_117734.1|	0	800	99.32	3	Fusobacterium_mortiferum_strain_DSM_19809
Otu00039	gi|444304189|ref|NR_074613.1|	0	789	99.09	4	Eubacterium_eligens_strain_ATCC_27750
Otu00040	gi|265679047|ref|NR_029355.1|	3e-157	553	89.41	40	Clostridium_methylpentosum_strain_R2
Otu00041	gi|631251955|ref|NR_113153.1|	0	837	99.56	2	Alistipes_shahii_strain_JCM_16773
Otu00042	gi|631251953|ref|NR_113151.1|	0	832	99.35	3	Alistipes_onderdonkii_strain_JCM_16771
Otu00043	gi|631251737|ref|NR_112935.1|	0	837	99.56	2	Bacteroides_eggerthii_strain_JCM_12986
Otu00044	gi|507148055|ref|NR_102862.1|	0	846	99.57	2	Brevibacillus_brevis_NBRC_100599_strain_NBRC_100599_(=_47)
Otu00045	gi|559795255|ref|NR_104846.1|	0	806	99.77	1	Gemmiger_formicilis_strain_X2-56
Otu00046	gi|444304249|ref|NR_074675.1|	0	809	99.55	2	Propionibacterium_acnes_KPA171202_strain_KPA171202
Otu00047	gi|645321110|ref|NR_118156.1|	0	638	92.79	26	Oscillibacter_ruminantium_strain_GH1
Otu00048	gi|507148009|ref|NR_102816.1|	0	846	99.57	2	Streptococcus_salivarius_CCHSS3_strain_CCHSS3
Otu00049	gi|219846884|ref|NR_026476.1|	0	752	97.51	9	Succinivibrio_dextrinosolvens_strain_0554
Otu00050	gi|631253128|ref|NR_114326.1|	0	723	96.36	16	Fusicatenibacter_saccharivorans_strain_HT03-11
Otu00051	gi|659364527|ref|NR_121697.1|	0	806	99.77	1	Clostridium_perfringens_strain_ATCC_13124
Otu00052	gi|444439429|ref|NR_074744.1|	0	815	99.77	1	Bifidobacterium_longum_NCC2705_strain_NCC2705
Otu00053	gi|219846519|ref|NR_026111.1|	0	691	93.53	30	Phascolarctobacterium_faecium_strain_ACM_3679
Otu00054	gi|310974998|ref|NR_036862.1|	0	826	99.13	4	Elizabethkingia_miricola_strain_W3-B1
Otu00055	gi|631251875|ref|NR_113073.1|	4e-141	499	86.33	59	Barnesiella_intestinihominis_strain_JCM_15079
Otu00056	gi|219846519|ref|NR_026111.1|	0	852	99.78	1	Phascolarctobacterium_faecium_strain_ACM_3679
Otu00057	gi|219846901|ref|NR_026493.1|	0	725	96.38	13	Clostridium_indolis_strain_7
Otu00058	gi|631252213|ref|NR_113411.1|	0	776	97.17	13	Prevotella_copri_strain_JCM_13464
Otu00059	gi|444304111|ref|NR_074535.1|	0	824	99.13	4	Odoribacter_splanchnicus_strain_DSM_220712
Otu00060	gi|343198924|ref|NR_044048.1|	0	800	99.54	2	Coprococcus_comes_strain_ATCC_27758
Otu00061	gi|343206380|ref|NR_044972.1|	0	632	92.33	32	Sporobacter_termitidis_strain_SYR
Otu00062	gi|343200677|ref|NR_041364.1|	0	804	98.26	8	Prevotella_stercorea_strain_CB35
Otu00063	gi|645321781|ref|NR_118667.1|	0	774	97.95	9	Lachnospira_pectinoschiza_strain_150-1
Otu00064	gi|631251735|ref|NR_112933.1|	0	832	99.35	3	Bacteroides_cellulosilyticus_strain_JCM_15632
Otu00065	gi|559795246|ref|NR_104836.1|	0	800	99.54	2	Lactobacillus_rogosae_strain_ATCC_27753
Otu00066	gi|343200774|ref|NR_041461.1|	0	828	99.13	4	Bacteroides_coprophilus_strain_CB42
Otu00067	gi|631251875|ref|NR_113073.1|	9e-153	538	87.83	54	Barnesiella_intestinihominis_strain_JCM_15079
Otu00068	gi|631251740|ref|NR_112938.1|	0	832	99.35	3	Bacteroides_massiliensis_strain_B84634
Otu00069	gi|559795314|ref|NR_104907.1|	1e-180	630	92.52	32	Eubacterium_coprostanoligenes_strain_HL
Otu00070	gi|343200591|ref|NR_041278.1|	0	754	96.3	17	Bacteroides_coprocola_strain_M16
Otu00071	gi|631251702|ref|NR_112900.1|	2e-173	606	91.4	38	Christensenella_minuta_strain_YIT_12065
Otu00072	gi|631252045|ref|NR_113243.1|	0	839	99.35	3	Erysipelatoclostridium_ramosum_strain_JCM_1298
Otu00073	gi|559795314|ref|NR_104907.1|	0	741	97.05	13	Eubacterium_coprostanoligenes_strain_HL
Otu00074	gi|659364569|ref|NR_121703.1|	0	841	99.35	3	Serratia_liquefaciens_strain_ATCC_27592
Otu00075	gi|559795307|ref|NR_104899.1|	0	728	96.58	15	Bacteroides_xylanolyticus_strain_X5-1
Otu00076	gi|631251875|ref|NR_113073.1|	7e-149	525	87.45	51	Barnesiella_intestinihominis_strain_JCM_15079
Otu00077	gi|645321110|ref|NR_118156.1|	0	632	92.57	27	Oscillibacter_ruminantium_strain_GH1
Otu00078	gi|559795255|ref|NR_104846.1|	0	662	93.85	27	Gemmiger_formicilis_strain_X2-56
Otu00079	gi|631252672|ref|NR_113870.1|	0	852	99.78	1	Delftia_tsuruhatensis_strain_NBRC_16741
Otu00080	gi|631251875|ref|NR_113073.1|	7e-154	542	88.04	52	Barnesiella_intestinihominis_strain_JCM_15079
Otu00081	gi|645321110|ref|NR_118156.1|	0	715	95.92	18	Oscillibacter_ruminantium_strain_GH1
Otu00082	gi|470466741|ref|NR_074138.1|	0	800	99.54	2	Methylobacterium_extorquens_AM1_strain_AM1
Otu00083	gi|659365018|ref|NR_121773.1|	3e-137	486	86.11	46	Barnesiella_viscericola
Otu00084	gi|645321072|ref|NR_118128.1|	0	795	99.32	3	Clostridium_clostridioforme_strain_ATCC_25537
Otu00085	gi|343198636|ref|NR_043142.1|	0	811	99.77	1	Flavonifractor_plautii_strain_Prevot_S1
Otu00086	gi|507148077|ref|NR_102884.1|	0	684	94.77	22	Ruminococcus_champanellensis_strain_18P13
Otu00087	gi|219878461|ref|NR_025600.1|	0	813	98.28	8	Sutterella_stercoricanis_strain_5BAC4
Otu00088	gi|631252388|ref|NR_113586.1|	0	800	99.54	2	Brevundimonas_vesicularis_strain_NBRC_12165
Otu00089	gi|265678578|ref|NR_028883.1|	0	795	99.32	2	Dorea_longicatena_strain_111-35
Otu00090	gi|631251879|ref|NR_113077.1|	0	808	98.47	7	Paraprevotella_clara_strain_JCM_14859
Otu00091	gi|659365018|ref|NR_121773.1|	3e-127	453	84.8	54	Barnesiella_viscericola
Otu00092	gi|631251885|ref|NR_113083.1|	9e-138	488	86.14	46	Porphyromonas_circumdentaria_strain_JCM_13864
Otu00093	gi|645321322|ref|NR_118316.1|	9e-168	588	89.78	45	Coprobacter_fastidiosus_strain_NSB1
Otu00094	gi|343201091|ref|NR_041778.1|	0	835	99.14	4	Desulfovibrio_piger_strain_ATCC_29098
Otu00095	gi|672239088|ref|NR_125677.1|	2e-143	507	87.5	53	Vallitalea_pronyensis_strain_FatNI3
Otu00096	gi|343200979|ref|NR_041666.1|	0	835	99.14	4	Dialister_succinatiphilus_strain_YIT_11850
Otu00097	gi|645321680|ref|NR_118589.1|	0	822	99.78	1	Bifidobacterium_stercoris_strain_Eg1
Otu00098	gi|343200369|ref|NR_041056.1|	2e-159	560	88.74	46	Prevotella_multiformis_strain_PPPA21
Otu00099	gi|631251920|ref|NR_113118.1|	2e-169	593	90	44	Prevotella_oris_strain_JCM_12252
Otu00100	gi|343198783|ref|NR_043680.1|	0	734	96.81	14	Clostridium_aldenense_strain_RMA_9741
Otu00101	gi|219846899|ref|NR_026491.1|	0	795	99.32	3	Clostridium_disporicum_strain_DS1
Otu00102	gi|645321110|ref|NR_118156.1|	0	682	94.56	24	Oscillibacter_ruminantium_strain_GH1
Otu00103	gi|343200774|ref|NR_041461.1|	0	632	91.52	38	Bacteroides_coprophilus_strain_CB42
Otu00104	gi|507148056|ref|NR_102863.1|	0	813	99.33	3	Bifidobacterium_breve_ACS-071-V-Sch8b_strain_ACS-071-V-Sch8b
Otu00105	gi|672239088|ref|NR_125677.1|	5e-135	479	86.39	57	Vallitalea_pronyensis_strain_FatNI3
Otu00106	gi|631251920|ref|NR_113118.1|	0	665	92.84	29	Prevotella_oris_strain_JCM_12252
Otu00107	gi|559795318|ref|NR_104911.1|	1e-126	451	85.23	64	Vampirovibrio_chlorellavorus_strain_ICPB_3707
Otu00108	gi|631251875|ref|NR_113073.1|	7e-139	492	86.12	59	Barnesiella_intestinihominis_strain_JCM_15079
Otu00109	gi|631251875|ref|NR_113073.1|	7e-154	542	88.15	44	Barnesiella_intestinihominis_strain_JCM_15079
Otu00110	gi|645321193|ref|NR_118219.1|	0	726	95.21	22	Alistipes_senegalensis_strain_JC50
Otu00111	gi|343200903|ref|NR_041590.1|	0	824	98.71	6	Megamonas_funiformis_strain_YIT_11815
Otu00112	gi|444439721|ref|NR_075036.1|	0	841	99.35	3	Lactobacillus_reuteri_strain_DSM_20016
Otu00113	gi|645320614|ref|NR_117778.1|	0	686	93.36	25	Sutterella_wadsworthensis_strain_WAL_9799
Otu00114	gi|343198925|ref|NR_044049.1|	0	800	99.54	2	Coprococcus_eutactus_strain_ATCC_27759
Otu00115	gi|645320614|ref|NR_117778.1|	0	852	99.78	1	Sutterella_wadsworthensis_strain_WAL_9799
Otu00116	gi|645321347|ref|NR_118334.1|	5e-180	628	91.36	34	Alloprevotella_rava_strain_81/4-12
Otu00117	gi|939733298|ref|NR_133025.1|	0	832	99.35	3	Alistipes_obesi_strain_ph8
Otu00118	gi|631251874|ref|NR_113072.1|	0	749	96.08	18	Bacteroides_rodentium_strain_JCM_16496
Otu00119	gi|343205678|ref|NR_044054.1|	0	800	99.54	2	Blautia_wexlerae_strain_DSM_19850
Otu00120	gi|631252118|ref|NR_113316.1|	0	802	99.55	2	Collinsella_aerofaciens_strain_JCM_10188
Otu00121	gi|636559633|ref|NR_115693.1|	6e-154	542	88.99	40	Gracilibacter_thermotolerans_strain_JW/YJL-S1
Otu00122	gi|672238876|ref|NR_125464.1|	1e-155	547	89.14	45	Anaerobacterium_chartisolvens_strain_T-1-35
Otu00123	gi|343200923|ref|NR_041610.1|	0	846	99.57	2	Lactobacillus_animalis_strain_KCTC_3501
Otu00124	gi|631252108|ref|NR_113306.1|	0	837	99.14	4	Megasphaera_elsdenii_strain_DSM_20460
Otu00125	gi|343200774|ref|NR_041461.1|	0	704	94.35	25	Bacteroides_coprophilus_strain_CB42
Otu00126	gi|545589041|ref|NR_044644.2|	0	728	96.15	15	Eubacterium_desmolans_strain_ATCC_43058
Otu00127	gi|631251875|ref|NR_113073.1|	9e-148	521	87.23	53	Barnesiella_intestinihominis_strain_JCM_15079
Otu00128	gi|645321792|ref|NR_118676.1|	0	754	97.27	12	Eubacterium_xylanophilum_strain_ATCC_35991
Otu00129	gi|631252180|ref|NR_113378.1|	0	795	99.1	4	Fusobacterium_nucleatum_subsp._animalis_strain_JCM_11025
Otu00130	gi|943392602|ref|NR_117139.2|	0	806	99.77	1	Anaerostipes_hadrus_strain_DSM_3319
Otu00131	gi|659365018|ref|NR_121773.1|	1e-135	481	85.75	57	Barnesiella_viscericola
Otu00132	gi|631253128|ref|NR_114326.1|	0	695	95.24	17	Fusicatenibacter_saccharivorans_strain_HT03-11
Otu00133	gi|672239000|ref|NR_125589.1|	4e-176	616	90.87	40	Alistipes_timonensis_strain_JC136
Otu00134	gi|645322280|ref|NR_119068.1|	0	638	92.54	16	Clostridium_aerotolerans_strain_DSM_5434
Otu00135	gi|219846061|ref|NR_025651.1|	0	684	94.58	23	Clostridium_lactatifermentans_strain_G17
Otu00136	gi|645320576|ref|NR_117750.1|	0	846	99.57	2	Citrobacter_braakii_strain_DSM_17596
Otu00137	gi|659365018|ref|NR_121773.1|	9e-143	505	86.55	58	Barnesiella_viscericola
Otu00138	gi|444439543|ref|NR_074858.1|	0	664	92.52	28	Desulfovibrio_desulfuricans_subsp._desulfuricans_str._ATCC_27774_strain_ATCC_27774
Otu00139	gi|343200591|ref|NR_041278.1|	0	843	99.78	1	Bacteroides_coprocola_strain_M16
Otu00140	gi|672239008|ref|NR_125597.1|	0	773	98.41	5	Romboutsia_ilealis_strain_CRIB
Otu00141	gi|631251987|ref|NR_113185.1|	0	804	99.55	2	Pyramidobacter_piscolens_strain_W5455
Otu00142	gi|343200821|ref|NR_041508.1|	3e-147	520	87.2	54	Barnesiella_viscericola_strain_C46
Otu00143	gi|659365018|ref|NR_121773.1|	9e-128	455	84.7	61	Barnesiella_viscericola
Otu00144	gi|672239088|ref|NR_125677.1|	5e-145	512	87.84	45	Vallitalea_pronyensis_strain_FatNI3
Otu00145	gi|444304204|ref|NR_074629.1|	1e-156	551	89.29	36	Ruminiclostridium_thermocellum_strain_ATCC_27405
Otu00146	gi|507148045|ref|NR_102852.1|	0	717	96.13	17	Clostridium_saccharolyticum_strain_WM1
Otu00147	gi|631251875|ref|NR_113073.1|	3e-147	520	87.23	51	Barnesiella_intestinihominis_strain_JCM_15079
Otu00148	gi|636558732|ref|NR_114789.1|	0	689	94.99	22	Clostridium_leptum_strain_DSM_753
Otu00149	gi|631251875|ref|NR_113073.1|	1e-150	531	87.64	52	Barnesiella_intestinihominis_strain_JCM_15079
Otu00150	gi|566085203|ref|NR_109014.1|	0	800	99.54	2	Blautia_faecis_strain_M25
Otu00151	gi|631251875|ref|NR_113073.1|	3e-142	503	86.52	59	Barnesiella_intestinihominis_strain_JCM_15079
Otu00152	gi|343202254|ref|NR_042540.1|	0	843	99.78	1	Flavobacterium_ceti_strain_454-2
Otu00153	gi|310975064|ref|NR_036928.1|	0	784	98.86	5	Clostridium_hathewayi_strain_1313
Otu00154	gi|631253128|ref|NR_114326.1|	0	795	99.32	3	Fusicatenibacter_saccharivorans_strain_HT03-11
Otu00155	gi|566084786|ref|NR_108120.1|	9e-113	405	82.76	70	Sphingobacterium_thermophilum_strain_CKTN2
Otu00156	gi|343200677|ref|NR_041364.1|	0	632	91.54	35	Prevotella_stercorea_strain_CB35
Otu00157	gi|631253128|ref|NR_114326.1|	0	739	97.04	13	Fusicatenibacter_saccharivorans_strain_HT03-11
Otu00158	gi|219857641|ref|NR_025230.1|	0	837	99.14	3	Megasphaera_micronuciformis_strain_AIP_412.00
Otu00159	gi|343200591|ref|NR_041278.1|	0	765	96.74	13	Bacteroides_coprocola_strain_M16
Otu00160	gi|645320911|ref|NR_118008.1|	0	837	99.14	4	Stenotrophomonas_pavanii_strain_LMG_25348
Otu00161	gi|631251875|ref|NR_113073.1|	4e-146	516	87.01	54	Barnesiella_intestinihominis_strain_JCM_15079
Otu00162	gi|631253140|ref|NR_114338.1|	0	798	99.54	2	Parvimonas_micra_strain_JCM_12970
Otu00163	gi|699005325|ref|NR_126194.1|	0	813	98.47	7	Butyricimonas_faecihominis_strain_180-3
Otu00164	gi|631252029|ref|NR_113227.1|	9e-118	422	83.37	69	Xylanibacter_oryzae_strain_JCM_13648
Otu00165	gi|343198636|ref|NR_043142.1|	0	732	96.61	14	Flavonifractor_plautii_strain_Prevot_S1
Otu00166	gi|699005326|ref|NR_126195.1|	0	813	98.69	6	Butyricimonas_paravirosa_strain_214-4
Otu00167	gi|444439680|ref|NR_074995.1|	0	852	99.78	1	Staphylococcus_epidermidis_RP62A_strain_RP62A
Otu00168	gi|265678536|ref|NR_028840.1|	0	835	99.14	4	Mitsuokella_jalaludinii_strain_M9
Otu00169	gi|507148088|ref|NR_102895.1|	0	726	95.21	22	Prevotella_melaninogenica_strain_ATCC_25845
Otu00170	gi|219846080|ref|NR_025670.1|	0	701	95.25	21	Pseudoflavonifractor_capillosus_strain_ATCC_29799
Otu00171	gi|659365241|ref|NR_122055.1|	0	686	93.32	31	Snodgrassella_alvi_strain_wkB2
Otu00172	gi|507148045|ref|NR_102852.1|	0	719	96.16	12	Clostridium_saccharolyticum_strain_WM1
Otu00173	gi|631253195|ref|NR_114393.1|	0	678	93.09	32	Clostridium_spiroforme_strain_JCM_1432
Otu00174	gi|559795318|ref|NR_104911.1|	5e-125	446	85.07	61	Vampirovibrio_chlorellavorus_strain_ICPB_3707
Otu00175	gi|631252073|ref|NR_113271.1|	0	743	95.86	19	Alistipes_indistinctus_strain_JCM_16068
Otu00176	gi|645321636|ref|NR_118554.1|	8e-178	621	92.08	34	Intestinimonas_butyriciproducens_strain_SRB-521-5-I
Otu00177	gi|444439736|ref|NR_075051.1|	0	852	99.78	1	Lactobacillus_gasseri_strain_ATCC_33323
Otu00178	gi|507148128|ref|NR_102935.1|	0	800	99.54	2	Eubacterium_siraeum_V10Sc8a_strain_V10Sc8a
Otu00179	gi|566084993|ref|NR_108531.1|	0	832	99.35	3	Chryseobacterium_tructae_strain_1084-08
Otu00180	gi|631251875|ref|NR_113073.1|	9e-143	505	86.64	52	Barnesiella_intestinihominis_strain_JCM_15079
Otu00181	gi|343201004|ref|NR_041691.1|	0	835	99.56	2	Butyricimonas_virosa_strain_MT12
Otu00182	gi|631252179|ref|NR_113377.1|	0	846	99.57	2	Veillonella_ratti_strain_JCM_6512
Otu00183	gi|631252073|ref|NR_113271.1|	0	715	94.77	24	Alistipes_indistinctus_strain_JCM_16068
Otu00184	gi|559795334|ref|NR_104927.1|	0	852	99.78	1	Lactobacillus_fermentum_strain_CIP_102980
Otu00185	gi|659365018|ref|NR_121773.1|	9e-143	505	86.52	60	Barnesiella_viscericola
Otu00186	gi|343201234|ref|NR_041960.1|	0	795	99.32	2	Blautia_luti_strain_BInIX
Otu00187	gi|645321347|ref|NR_118334.1|	0	665	92.84	29	Alloprevotella_rava_strain_81/4-12
Otu00188	gi|219846508|ref|NR_026100.1|	0	712	95.9	18	Clostridium_celerecrescens_strain_18A
Otu00189	gi|631251875|ref|NR_113073.1|	9e-153	538	87.88	50	Barnesiella_intestinihominis_strain_JCM_15079
Otu00190	gi|645321347|ref|NR_118334.1|	9e-173	604	90.5	36	Alloprevotella_rava_strain_81/4-12
Otu00191	gi|265678854|ref|NR_029160.1|	0	800	99.54	2	Ruminococcus_callidus_strain_ATCC_27760
Otu00192	gi|631252449|ref|NR_113647.1|	0	811	98.28	7	Pseudomonas_fluorescens_strain_NBRC_14160
Otu00193	gi|343198540|ref|NR_042832.1|	0	749	97.29	10	Roseburia_faecis_strain_M72/1
Otu00194	gi|631251741|ref|NR_112939.1|	0	832	99.35	3	Bacteroides_nordii_strain_JCM_12987
Otu00195	gi|507148045|ref|NR_102852.1|	0	706	95.68	17	Clostridium_saccharolyticum_strain_WM1
Otu00196	gi|265678513|ref|NR_028816.1|	0	846	99.57	2	Turicibacter_sanguinis_strain_MOL361
Otu00197	gi|631250892|ref|NR_112089.1|	0	761	97.95	7	Clostridium_hylemonae_strain_TN-271
Otu00198	gi|659365018|ref|NR_121773.1|	9e-143	505	86.55	58	Barnesiella_viscericola
Otu00199	gi|507148137|ref|NR_102944.1|	0	721	95.01	19	Alistipes_finegoldii_strain_DSM_17242
Otu00200	gi|444439543|ref|NR_074858.1|	0	664	92.49	31	Desulfovibrio_desulfuricans_subsp._desulfuricans_str._ATCC_27774_strain_ATCC_27774
Otu00201	gi|343198636|ref|NR_043142.1|	0	695	95.02	22	Flavonifractor_plautii_strain_Prevot_S1
Otu00202	gi|631251875|ref|NR_113073.1|	1e-170	597	90.24	40	Barnesiella_intestinihominis_strain_JCM_15079
Otu00203	gi|219846272|ref|NR_025862.1|	0	839	99.14	4	Granulicatella_adiacens_strain_GIFU_12706
Otu00204	gi|470467110|ref|NR_074156.1|	0	802	99.55	2	Campylobacter_concisus_13826_strain_13826
Otu00205	gi|602267012|ref|NR_044675.2|	8e-153	538	88.5	41	Anaeroplasma_bactoclasticum_strain_JR
Otu00206	gi|631251704|ref|NR_112902.1|	0	846	99.57	2	Phascolarctobacterium_succinatutens_strain_YIT_12067
Otu00207	gi|645321193|ref|NR_118219.1|	0	832	99.35	3	Alistipes_senegalensis_strain_JC50
Otu00208	gi|631252073|ref|NR_113271.1|	0	837	99.56	2	Alistipes_indistinctus_strain_JCM_16068
Otu00209	gi|444304122|ref|NR_074546.1|	0	704	94.34	26	Bacteroides_helcogenes_strain_P_36-108
Otu00210	gi|559795307|ref|NR_104899.1|	0	691	95.02	19	Bacteroides_xylanolyticus_strain_X5-1
Otu00211	gi|444439478|ref|NR_074793.1|	0	688	94.78	23	Oscillibacter_valericigenes_strain_Sjm18-20
Otu00212	gi|659365018|ref|NR_121773.1|	2e-110	398	82.39	78	Barnesiella_viscericola
Otu00213	gi|444303808|ref|NR_074230.1|	7e-139	492	86.21	52	Porphyromonas_gingivalis_W83_strain_W83
Otu00214	gi|645321785|ref|NR_118670.1|	0	785	98.63	6	Eubacterium_ventriosum_strain_ATCC_27560
Otu00215	gi|343205837|ref|NR_044289.1|	0	811	100	0	Clostridium_lavalense_strain_CCRI-9842
Otu00216	gi|507148128|ref|NR_102935.1|	0	667	94.08	26	Eubacterium_siraeum_V10Sc8a_strain_V10Sc8a
Otu00217	gi|545589044|ref|NR_044645.2|	0	780	98.41	7	Dorea_formicigenerans_strain_ATCC_27755
Otu00218	gi|559795314|ref|NR_104907.1|	0	702	95.46	18	Eubacterium_coprostanoligenes_strain_HL
Otu00219	gi|343201426|ref|NR_042152.1|	0	689	95.01	18	Marvinbryantia_formatexigens_strain_I-52
Otu00220	gi|219857201|ref|NR_024829.1|	0	671	94.12	24	Clostridium_straminisolvens_strain_CSK1
Otu00221	gi|228717635|ref|NR_027565.1|	0	697	95.23	21	Victivallis_vadensis_strain_Cello
Otu00222	gi|631251875|ref|NR_113073.1|	9e-138	488	85.87	63	Barnesiella_intestinihominis_strain_JCM_15079
Otu00223	gi|219878251|ref|NR_025390.1|	0	689	94.99	22	Parasporobacterium_paucivorans_strain_SYR1
Otu00224	gi|444304111|ref|NR_074535.1|	0	675	93.26	27	Odoribacter_splanchnicus_strain_DSM_220712
Otu00225	gi|631252682|ref|NR_113880.1|	0	815	98.69	6	Pedobacter_africanus_strain_NBRC_100065
Otu00226	gi|631251878|ref|NR_113076.1|	0	837	99.56	2	Parabacteroides_goldsteinii_strain_JCM_13446
Otu00227	gi|343206380|ref|NR_044972.1|	8e-168	588	90.52	40	Sporobacter_termitidis_strain_SYR
Otu00228	gi|631251954|ref|NR_113152.1|	0	737	95.65	18	Alistipes_putredinis_strain_JCM_16772
Otu00229	gi|343200709|ref|NR_041396.1|	0	800	99.54	2	Agrobacterium_tumefaciens_strain_IAM_12048
Otu00230	gi|631251884|ref|NR_113082.1|	4e-141	499	86.36	57	Porphyromonas_catoniae_strain_JCM_13863
Otu00231	gi|631252210|ref|NR_113408.1|	0	673	94.13	25	Clostridium_propionicum_strain_JCM_1430
Otu00232	gi|219846313|ref|NR_025903.1|	0	852	99.78	1	Gemella_haemolysans_strain_ATCC_25563
Otu00233	gi|645321193|ref|NR_118219.1|	0	760	96.51	16	Alistipes_senegalensis_strain_JC50
Otu00234	gi|219857122|ref|NR_024750.1|	0	708	95.69	16	Coprococcus_catus_strain_VPI-C6-61
Otu00235	gi|672239088|ref|NR_125677.1|	2e-138	490	86.85	55	Vallitalea_pronyensis_strain_FatNI3
Otu00236	gi|343200904|ref|NR_041591.1|	0	682	93.1	32	Sutterella_parvirubra_strain_YIT_11816
Otu00237	gi|602269312|ref|NR_044835.2|	5e-180	628	92.48	33	Clostridium_sporosphaeroides_strain_DSM_1294
Otu00238	gi|444304264|ref|NR_074690.1|	0	811	99.55	2	Rothia_mucilaginosa_DY-18_strain_DY-18
Otu00239	gi|219846061|ref|NR_025651.1|	0	756	97.51	11	Clostridium_lactatifermentans_strain_G17
Otu00240	gi|636559154|ref|NR_115211.1|	0	701	95.44	20	Clostridium_amygdalinum_strain_BR-10
Otu00241	gi|343202572|ref|NR_042930.1|	1e-176	617	92.05	33	Acetanaerobacterium_elongatum_strain_Z7
Otu00242	gi|631251876|ref|NR_113074.1|	0	664	92.83	29	Odoribacter_laneus_strain_JCM_16069
Otu00243	gi|631252009|ref|NR_113207.1|	0	710	94.55	25	Bacteroides_stercorirosoris_strain_JCM_17103
Otu00244	gi|343200979|ref|NR_041666.1|	0	769	96.56	14	Dialister_succinatiphilus_strain_YIT_11850
Otu00245	gi|559795194|ref|NR_104783.1|	0	745	97.27	12	Acetivibrio_ethanolgignens_strain_77-6
Otu00246	gi|645322437|ref|NR_119185.1|	0	800	99.54	2	Ruminococcus_obeum
Otu00247	gi|219846901|ref|NR_026493.1|	5e-165	579	90.45	41	Clostridium_indolis_strain_7
Otu00248	gi|219856842|ref|NR_024661.1|	0	745	97.27	12	Eubacterium_ruminantium_strain_GA195
Otu00249	gi|645321110|ref|NR_118156.1|	0	660	93.65	28	Oscillibacter_ruminantium_strain_GH1
Otu00250	gi|645320521|ref|NR_117707.1|	0	841	99.35	3	Achromobacter_aegrifaciens_strain_LMG_26852
Otu00251	gi|631251876|ref|NR_113074.1|	0	641	91.94	35	Odoribacter_laneus_strain_JCM_16069
Otu00252	gi|507148129|ref|NR_102936.1|	0	797	99.1	4	Atopobium_parvulum_strain_DSM_20469
Otu00253	gi|645320633|ref|NR_117792.1|	0	689	95	21	Stomatobaculum_longum_strain_ACC2
Otu00254	gi|645321636|ref|NR_118554.1|	0	651	93.23	28	Intestinimonas_butyriciproducens_strain_SRB-521-5-I
Otu00255	gi|265678513|ref|NR_028816.1|	7e-144	508	86.42	63	Turicibacter_sanguinis_strain_MOL361
Otu00256	gi|631251744|ref|NR_112942.1|	0	821	98.91	5	Bacteroides_salyersiae_strain_JCM_12988
Otu00257	gi|507148045|ref|NR_102852.1|	0	673	94.32	24	Clostridium_saccharolyticum_strain_WM1
Otu00258	gi|631251882|ref|NR_113080.1|	7e-139	492	86.27	49	Porphyromonas_cangingivalis_strain_JCM_15983
Otu00259	gi|672239004|ref|NR_125593.1|	0	839	99.35	3	Dielma_fastidiosa_strain_JC13
Otu00260	gi|219857406|ref|NR_024994.1|	0	841	99.35	3	Lactobacillus_mucosae_strain_S32
Otu00261	gi|631251875|ref|NR_113073.1|	3e-152	536	87.8	55	Barnesiella_intestinihominis_strain_JCM_15079
Otu00262	gi|507148045|ref|NR_102852.1|	0	723	96.36	16	Clostridium_saccharolyticum_strain_WM1
Otu00263	gi|645320782|ref|NR_117905.1|	0	684	94.76	23	Acetatifactor_muris_strain_CT-m2
Otu00264	gi|631251890|ref|NR_113088.1|	7e-124	442	84.16	68	Porphyromonas_gulae_strain_JCM_13865
Otu00265	gi|636560812|ref|NR_116872.1|	0	835	99.14	4	Massilia_suwonensis_strain_5414S-25
Otu00266	gi|343200979|ref|NR_041666.1|	0	763	96.34	17	Dialister_succinatiphilus_strain_YIT_11850
Otu00267	gi|645320305|ref|NR_117542.1|	2e-149	527	88.37	41	Caloramator_mitchellensis_strain_VF08
Otu00268	gi|228718376|ref|NR_027573.1|	0	798	99.54	2	Intestinibacter_bartlettii_strain_WAL_16138
Otu00269	gi|219846341|ref|NR_025931.1|	1e-141	501	87.27	55	Ruminococcus_flavefaciens_strain_C94
Otu00270	gi|645321322|ref|NR_118316.1|	0	826	99.13	4	Coprobacter_fastidiosus_strain_NSB1
Otu00271	gi|444439543|ref|NR_074858.1|	0	691	93.53	30	Desulfovibrio_desulfuricans_subsp._desulfuricans_str._ATCC_27774_strain_ATCC_27774
Otu00272	gi|485099122|ref|NR_102517.1|	0	846	99.57	2	Morganella_morganii_subsp._morganii_KT
Otu00273	gi|645321858|ref|NR_118730.1|	0	784	98.41	7	Clostridium_symbiosum_strain_ATCC_14940
Otu00274	gi|636558732|ref|NR_114789.1|	5e-175	612	91.8	36	Clostridium_leptum_strain_DSM_753
Otu00275	gi|343205971|ref|NR_044490.1|	0	688	94.81	20	Butyricicoccus_pullicaecorum_strain_25-3
Otu00276	gi|631251702|ref|NR_112900.1|	2e-153	540	88.69	50	Christensenella_minuta_strain_YIT_12065
Otu00277	gi|343206380|ref|NR_044972.1|	0	632	92.31	34	Sporobacter_termitidis_strain_SYR
Otu00278	gi|343205718|ref|NR_044111.1|	0	736	95.28	18	Selenomonas_bovis_strain_WG
Otu00279	gi|586661377|ref|NR_037115.2|	0	822	99.78	1	Bifidobacterium_dentium_strain_B764
Otu00280	gi|939733300|ref|NR_133027.1|	0	802	97.84	10	Megasphaera_massiliensis_strain_NP3
Otu00281	gi|645321749|ref|NR_118643.1|	0	784	98.86	5	Eisenbergiella_tayi_strain_B086562
Otu00282	gi|645321286|ref|NR_118289.1|	0	846	99.57	2	Streptococcus_anginosus
Otu00283	gi|485099085|ref|NR_102481.1|	4e-176	616	90.89	38	Prevotella_dentalis_strain_DSM_3688
Otu00284	gi|219846901|ref|NR_026493.1|	0	723	96.36	16	Clostridium_indolis_strain_7
Otu00285	gi|265678558|ref|NR_028862.1|	0	830	98.92	5	Allisonella_histaminiformans_strain_MR2
Otu00286	gi|645321636|ref|NR_118554.1|	0	673	94.12	26	Intestinimonas_butyriciproducens_strain_SRB-521-5-I
Otu00287	gi|507148180|ref|NR_102987.1|	2e-173	606	91.61	33	Clostridium_clariflavum_strain_DSM_19732
Otu00288	gi|219857122|ref|NR_024750.1|	0	791	99.09	3	Coprococcus_catus_strain_VPI-C6-61
Otu00289	gi|631252194|ref|NR_113392.1|	0	848	99.57	2	Moraxella_osloensis_strain_DSM_6998
Otu00290	gi|645320413|ref|NR_117624.1|	0	848	99.57	2	Acinetobacter_johnsonii_strain_ATCC_17909
Otu00291	gi|645322280|ref|NR_119068.1|	0	654	93.22	12	Clostridium_aerotolerans_strain_DSM_5434
Otu00292	gi|631253195|ref|NR_114393.1|	0	839	99.35	3	Clostridium_spiroforme_strain_JCM_1432
Otu00293	gi|343205971|ref|NR_044490.1|	0	778	98.42	6	Butyricicoccus_pullicaecorum_strain_25-3
Otu00294	gi|310974936|ref|NR_036800.1|	0	651	93.39	29	Ruminococcus_gnavus_strain_ATCC_29149
Otu00295	gi|631251823|ref|NR_113021.1|	0	800	99.54	2	Clostridium_paraputrificum_strain_JCM_1293
Otu00296	gi|631251875|ref|NR_113073.1|	1e-135	481	85.71	59	Barnesiella_intestinihominis_strain_JCM_15079
Otu00297	gi|631251954|ref|NR_113152.1|	0	754	96.3	17	Alistipes_putredinis_strain_JCM_16772
Otu00298	gi|219846901|ref|NR_026493.1|	0	645	93.17	30	Clostridium_indolis_strain_7
Otu00299	gi|645321110|ref|NR_118156.1|	0	660	93.65	28	Oscillibacter_ruminantium_strain_GH1
Otu00300	gi|444439613|ref|NR_074928.1|	0	763	96.36	11	Acidaminococcus_fermentans_strain_DSM_20731
Otu00301	gi|444303886|ref|NR_074308.1|	0	808	98.06	9	Yersinia_enterocolitica_subsp._enterocolitica_8081_strain_8081
Otu00302	gi|631251875|ref|NR_113073.1|	9e-153	538	87.83	54	Barnesiella_intestinihominis_strain_JCM_15079
Otu00303	gi|631252646|ref|NR_113844.1|	0	702	93.98	26	Caldimonas_manganoxidans_strain_NBRC_16448
Otu00304	gi|219856912|ref|NR_024733.1|	0	817	98.49	6	Coprobacillus_cateniformis_strain_JCM_10604
Otu00305	gi|645321110|ref|NR_118156.1|	0	632	92.52	33	Oscillibacter_ruminantium_strain_GH1
Otu00306	gi|645320670|ref|NR_117821.1|	0	806	98.06	8	Pseudomonas_marginalis_strain_ICMP_3553
Otu00307	gi|444439613|ref|NR_074928.1|	0	802	97.84	10	Acidaminococcus_fermentans_strain_DSM_20731
Otu00308	gi|631252428|ref|NR_113626.1|	1e-141	501	87.36	48	Insolitispirillum_peregrinum_subsp._integrum_strain_NBRC_13617
Otu00309	gi|507148159|ref|NR_102966.1|	0	841	99.35	3	Pantoea_vagans_C9-1_strain_C9-1
Otu00310	gi|566085134|ref|NR_108870.1|	1e-121	435	84.62	63	Fonticella_tunisiensis_strain_BELH25
Otu00311	gi|645321789|ref|NR_118673.1|	0	780	98.41	7	Eubacterium_hallii_strain_ATCC_27751
Otu00312	gi|265678656|ref|NR_028961.1|	5e-180	628	92.48	33	Faecalibacterium_prausnitzii_strain_ATCC_27768
Otu00313	gi|219846508|ref|NR_026100.1|	0	706	95.67	19	Clostridium_celerecrescens_strain_18A
Otu00314	gi|444304189|ref|NR_074613.1|	0	695	95.22	21	Eubacterium_eligens_strain_ATCC_27750
Otu00315	gi|631251875|ref|NR_113073.1|	1e-145	514	87.07	49	Barnesiella_intestinihominis_strain_JCM_15079
Otu00316	gi|636560286|ref|NR_116346.1|	2e-100	364	81.88	67	Peptoniphilus_duerdenii_strain_WAL_18896
Otu00317	gi|631251898|ref|NR_113096.1|	0	832	99.35	3	Prevotella_bivia_strain_JCM_6331
Otu00318	gi|219846340|ref|NR_025930.1|	0	697	95.24	20	Ruminococcus_bromii_strain_ATCC_27255
Otu00319	gi|219857515|ref|NR_025103.1|	0	789	97.41	11	Pseudomonas_brenneri_strain_CFML_97-391
Otu00320	gi|265679045|ref|NR_029353.1|	2e-134	477	85.53	59	Coenonia_anatina_strain_1502-91
Otu00321	gi|645319993|ref|NR_117306.1|	0	710	95.5	20	Dietzia_alimentaria_strain_72
Otu00322	gi|343201474|ref|NR_042200.1|	0	695	95.22	21	Clostridium_asparagiforme_strain_N6
Otu00323	gi|645321636|ref|NR_118554.1|	0	689	94.82	19	Intestinimonas_butyriciproducens_strain_SRB-521-5-I
Otu00324	gi|659364459|ref|NR_121686.1|	0	800	99.54	2	Bacteroides_pectinophilus_strain_N3
Otu00325	gi|219846080|ref|NR_025670.1|	0	723	96.15	17	Pseudoflavonifractor_capillosus_strain_ATCC_29799
Otu00326	gi|559795318|ref|NR_104911.1|	1e-121	435	84.62	63	Vampirovibrio_chlorellavorus_strain_ICPB_3707
Otu00327	gi|631253099|ref|NR_114297.1|	0	778	98.63	6	Microvirga_aerophila_strain_NBRC_106136
Otu00328	gi|219846901|ref|NR_026493.1|	1e-171	601	91.03	23	Clostridium_indolis_strain_7
Otu00329	gi|219857617|ref|NR_025206.1|	0	750	97.49	11	Hespellia_porcina_strain_PC80
Otu00330	gi|645320782|ref|NR_117905.1|	0	689	95.01	18	Acetatifactor_muris_strain_CT-m2
Otu00331	gi|645319650|ref|NR_117028.1|	0	839	99.14	4	Bacillus_thermoamylovorans_strain_LMG_18084
Otu00332	gi|444303976|ref|NR_074399.1|	5e-170	595	91.16	35	Ruminococcus_albus_strain_7
Otu00333	gi|631251953|ref|NR_113151.1|	0	776	97.17	13	Alistipes_onderdonkii_strain_JCM_16771
Otu00334	gi|645321636|ref|NR_118554.1|	0	662	93.67	28	Intestinimonas_butyriciproducens_strain_SRB-521-5-I
Otu00335	gi|636558732|ref|NR_114789.1|	0	800	99.54	2	Clostridium_leptum_strain_DSM_753
Otu00336	gi|444303976|ref|NR_074399.1|	0	678	94.53	24	Ruminococcus_albus_strain_7
Otu00337	gi|559795332|ref|NR_104925.1|	0	808	98.06	9	Ewingella_americana_strain_CIP_81.94
Otu00338	gi|559795318|ref|NR_104911.1|	2e-123	440	84.77	66	Vampirovibrio_chlorellavorus_strain_ICPB_3707
Otu00339	gi|559795176|ref|NR_104765.1|	1e-141	501	87.13	55	Thermanaerovibrio_velox_strain_Z-9701
Otu00340	gi|645321636|ref|NR_118554.1|	0	695	95.02	22	Intestinimonas_butyriciproducens_strain_SRB-521-5-I
Otu00341	gi|631252723|ref|NR_113921.1|	0	811	100	0	Paracoccus_marinus_strain_NBRC_100637
Otu00342	gi|444439668|ref|NR_074983.1|	0	841	99.35	3	Streptococcus_mutans_UA159_strain_UA159
Otu00343	gi|631253197|ref|NR_114395.1|	0	815	98.91	2	Actinomyces_odontolyticus_strain_JCM_14871
Otu00344	gi|219846511|ref|NR_026103.1|	0	706	95.68	18	Clostridium_populeti_strain_743A
Otu00345	gi|219857653|ref|NR_025242.1|	0	852	99.78	1	Ralstonia_insidiosa_strain_AU2944
Otu00346	gi|636559283|ref|NR_115340.1|	5e-155	545	88.94	48	Saccharofermentans_acetigenes_strain_P6
Otu00347	gi|636560372|ref|NR_116432.1|	0	778	98.63	6	Altererythrobacter_marinus_strain_H32
Otu00348	gi|343200904|ref|NR_041591.1|	2e-174	610	90.38	37	Sutterella_parvirubra_strain_YIT_11816
Otu00349	gi|645321110|ref|NR_118156.1|	0	749	97.28	12	Oscillibacter_ruminantium_strain_GH1
Otu00350	gi|636558732|ref|NR_114789.1|	1e-176	617	92.03	35	Clostridium_leptum_strain_DSM_753
Otu00351	gi|219846080|ref|NR_025670.1|	0	734	96.61	15	Pseudoflavonifractor_capillosus_strain_ATCC_29799
Otu00352	gi|219846327|ref|NR_025917.1|	0	643	93.17	29	Acetivibrio_cellulolyticus_strain_CD2
Otu00353	gi|444303990|ref|NR_074414.1|	0	662	93.5	27	Olsenella_uli_strain_DSM_7084
Otu00354	gi|265678482|ref|NR_028785.1|	0	795	99.32	3	Clostridium_scindens_strain_ATCC_35704
Otu00355	gi|645322550|ref|NR_119274.1|	0	841	99.35	3	Lactobacillus_crispatus_strain_DSM_20584
Otu00356	gi|444304164|ref|NR_074588.1|	0	828	99.13	4	Porphyromonas_asaccharolytica_strain_DSM_20707
Otu00357	gi|631251876|ref|NR_113074.1|	0	819	98.91	5	Odoribacter_laneus_strain_JCM_16069
Otu00358	gi|631251702|ref|NR_112900.1|	1e-151	534	88.49	49	Christensenella_minuta_strain_YIT_12065
Otu00359	gi|444304055|ref|NR_074479.1|	4e-106	383	82.43	73	Modestobacter_marinus_strain_BC501
Otu00360	gi|631251897|ref|NR_113095.1|	2e-169	593	90.04	41	Prevotella_bergensis_strain_JCM_13869
Otu00361	gi|265678606|ref|NR_028911.1|	8e-178	621	92.08	33	Anaerovorax_odorimutans_strain_NorPut
Otu00362	gi|219846508|ref|NR_026100.1|	0	695	95.23	20	Clostridium_celerecrescens_strain_18A
Otu00363	gi|645321072|ref|NR_118128.1|	0	686	94.8	20	Clostridium_clostridioforme_strain_ATCC_25537
Otu00364	gi|265678317|ref|NR_028619.1|	0	852	99.78	1	Pseudomonas_psychrophila_strain_E-3
Otu00365	gi|219846773|ref|NR_026365.1|	0	857	100	0	Janthinobacterium_lividum_strain_DSM_1522
Otu00366	gi|672239000|ref|NR_125589.1|	0	782	97.39	12	Alistipes_timonensis_strain_JC136
Otu00367	gi|645320503|ref|NR_117694.1|	0	846	99.57	2	Neisseria_perflava_strain_Branham_7078
Otu00368	gi|343205927|ref|NR_044425.1|	5e-175	612	91.82	34	Hydrogenoanaerobacterium_saccharovorans_strain_SW512
Otu00369	gi|645321790|ref|NR_118674.1|	0	767	97.49	11	Eubacterium_ramulus_strain_ATCC_29099
Otu00370	gi|559795318|ref|NR_104911.1|	2e-123	440	84.77	66	Vampirovibrio_chlorellavorus_strain_ICPB_3707
Otu00371	gi|645322236|ref|NR_119035.1|	0	712	95.91	16	Clostridium_sphenoides_strain_DSM_632
Otu00372	gi|343200591|ref|NR_041278.1|	0	688	93.68	29	Bacteroides_coprocola_strain_M16
Otu00373	gi|645321370|ref|NR_118352.1|	3e-162	569	90.02	42	Victivallis_vadensis_strain_Cello
Otu00374	gi|343206018|ref|NR_044571.1|	0	815	98.28	6	Massilia_niabensis_strain_5420S-26
Otu00375	gi|645321110|ref|NR_118156.1|	0	693	95.01	22	Oscillibacter_ruminantium_strain_GH1
Otu00376	gi|444303990|ref|NR_074414.1|	0	656	93.26	30	Olsenella_uli_strain_DSM_7084
Otu00377	gi|645320782|ref|NR_117905.1|	1e-176	617	92.05	33	Acetatifactor_muris_strain_CT-m2
Otu00378	gi|672238876|ref|NR_125464.1|	8e-153	538	88.74	45	Anaerobacterium_chartisolvens_strain_T-1-35
Otu00379	gi|631252595|ref|NR_113793.1|	1e-146	518	88.04	45	Novispirillum_itersonii_strain_NBRC_15648
Otu00380	gi|636559212|ref|NR_115269.1|	2e-143	507	87.39	52	Catabacter_hongkongensis_strain_HKU16
Otu00381	gi|645322566|ref|NR_119286.1|	0	822	98.7	6	Clostridium_cocleatum_strain_DSM_1551
Otu00382	gi|343201474|ref|NR_042200.1|	0	723	96.36	14	Clostridium_asparagiforme_strain_N6
Otu00383	gi|219857574|ref|NR_025162.1|	9e-83	305	79.6	72	Tindallia_californiensis_strain_APO
Otu00384	gi|265678858|ref|NR_029164.1|	0	841	99.35	3	Clostridium_innocuum_strain_B-3
Otu00385	gi|631252676|ref|NR_113874.1|	0	800	99.54	2	Phyllobacterium_myrsinacearum_strain_NBRC_100019
Otu00386	gi|631251875|ref|NR_113073.1|	4e-146	516	87.07	50	Barnesiella_intestinihominis_strain_JCM_15079
Otu00387	gi|631251875|ref|NR_113073.1|	9e-143	505	86.61	54	Barnesiella_intestinihominis_strain_JCM_15079
Otu00388	gi|631252073|ref|NR_113271.1|	0	760	96.51	16	Alistipes_indistinctus_strain_JCM_16068
Otu00389	gi|636558732|ref|NR_114789.1|	0	640	92.94	31	Clostridium_leptum_strain_DSM_753
Otu00390	gi|219846901|ref|NR_026493.1|	0	728	96.58	15	Clostridium_indolis_strain_7
Otu00391	gi|343202545|ref|NR_042896.1|	0	852	99.78	1	Mucispirillum_schaedleri_strain_HRI_I17
Otu00392	gi|631251990|ref|NR_113188.1|	0	802	99.55	2	Slackia_isoflavoniconvertens_strain_JCM_16137
Otu00393	gi|228717037|ref|NR_027558.1|	5e-180	628	92.5	31	Anaerotruncus_colihominis_strain_WAL_14565
Otu00394	gi|219846511|ref|NR_026103.1|	0	645	93.18	28	Clostridium_populeti_strain_743A
Otu00395	gi|343198783|ref|NR_043680.1|	0	784	98.86	5	Clostridium_aldenense_strain_RMA_9741
Otu00396	gi|672238876|ref|NR_125464.1|	4e-131	466	85.81	58	Anaerobacterium_chartisolvens_strain_T-1-35
Otu00397	gi|343205705|ref|NR_044091.1|	0	752	95.92	15	Veillonella_rogosae_strain_CF100
Otu00398	gi|645321110|ref|NR_118156.1|	8e-158	555	89.37	46	Oscillibacter_ruminantium_strain_GH1
Otu00399	gi|343201474|ref|NR_042200.1|	0	689	94.99	22	Clostridium_asparagiforme_strain_N6
Otu00400	gi|507148164|ref|NR_102971.1|	0	819	99.78	1	Bifidobacterium_bifidum_S17_strain_S17
Otu00401	gi|343201426|ref|NR_042152.1|	0	647	93.2	28	Marvinbryantia_formatexigens_strain_I-52
Otu00402	gi|631251899|ref|NR_113097.1|	0	826	99.13	4	Prevotella_buccae_strain_JCM_12245
Otu00403	gi|631252843|ref|NR_114041.1|	0	835	99.14	4	Pseudomonas_oryzihabitans_strain_NBRC_102199
Otu00404	gi|636558732|ref|NR_114789.1|	0	634	92.73	30	Clostridium_leptum_strain_DSM_753
Otu00405	gi|645321110|ref|NR_118156.1|	0	704	95.46	20	Oscillibacter_ruminantium_strain_GH1
Otu00406	gi|228717635|ref|NR_027565.1|	0	797	99.32	3	Victivallis_vadensis_strain_Cello
Otu00407	gi|228717037|ref|NR_027558.1|	0	798	99.54	2	Anaerotruncus_colihominis_strain_WAL_14565
Otu00408	gi|219846080|ref|NR_025670.1|	0	638	92.76	31	Pseudoflavonifractor_capillosus_strain_ATCC_29799
Otu00409	gi|659365018|ref|NR_121773.1|	3e-142	503	86.64	51	Barnesiella_viscericola
Otu00410	gi|265678670|ref|NR_028975.1|	0	808	99.33	3	Corynebacterium_tuberculostearicum_strain_Medalle_X
Otu00411	gi|645319761|ref|NR_117130.1|	0	706	95.67	19	Clostridium_oroticum_strain_DSM_1287
Otu00412	gi|265679047|ref|NR_029355.1|	0	658	93.67	24	Clostridium_methylpentosum_strain_R2
Otu00413	gi|265679027|ref|NR_029335.1|	0	850	99.78	1	Holdemania_filiformis_strain_J1-31B-1
Otu00414	gi|659365018|ref|NR_121773.1|	1e-145	514	86.93	59	Barnesiella_viscericola
Otu00415	gi|219846637|ref|NR_026229.1|	0	841	99.35	3	Dialister_pneumosintes_strain_ATCC_33048
Otu00416	gi|219846508|ref|NR_026100.1|	0	684	94.76	23	Clostridium_celerecrescens_strain_18A
Otu00417	gi|444304111|ref|NR_074535.1|	0	808	98.47	7	Odoribacter_splanchnicus_strain_DSM_220712
Otu00418	gi|672239088|ref|NR_125677.1|	2e-138	490	86.88	53	Vallitalea_pronyensis_strain_FatNI3
Otu00419	gi|636558732|ref|NR_114789.1|	0	651	93.39	29	Clostridium_leptum_strain_DSM_753
Otu00420	gi|343202572|ref|NR_042930.1|	0	651	93.42	25	Acetanaerobacterium_elongatum_strain_Z7
Otu00421	gi|631251899|ref|NR_113097.1|	8e-178	621	91.11	37	Prevotella_buccae_strain_JCM_12245
Otu00422	gi|265678494|ref|NR_028797.1|	0	741	95.47	21	Selenomonas_infelix_strain_VPI_D_75_B-30
Otu00423	gi|566085000|ref|NR_108538.1|	0	804	99.55	2	Fretibacterium_fastidiosum_strain_SGP1
Otu00424	gi|559795255|ref|NR_104846.1|	5e-180	628	92.48	33	Gemmiger_formicilis_strain_X2-56
Otu00425	gi|219846061|ref|NR_025651.1|	0	689	94.8	23	Clostridium_lactatifermentans_strain_G17
Otu00426	gi|631251702|ref|NR_112900.1|	2e-163	573	90.09	40	Christensenella_minuta_strain_YIT_12065
Otu00427	gi|444439622|ref|NR_074937.1|	0	852	99.78	1	Xanthomonas_axonopodis_pv._citri_str._306_strain_306
Otu00428	gi|507148077|ref|NR_102884.1|	0	656	93.64	26	Ruminococcus_champanellensis_strain_18P13
Otu00429	gi|645321585|ref|NR_118516.1|	0	797	99.32	3	Campylobacter_gracilis_strain_ATCC_33236
Otu00430	gi|444303910|ref|NR_074333.1|	4e-176	616	91.89	31	Ethanoligenens_harbinense_strain_YUAN-3
Otu00431	gi|219878150|ref|NR_025289.1|	0	693	95.01	22	Eubacterium_sulci_strain_ATCC_35585
Otu00432	gi|219846080|ref|NR_025670.1|	0	806	99.55	2	Pseudoflavonifractor_capillosus_strain_ATCC_29799
Otu00433	gi|343200777|ref|NR_041464.1|	0	760	96.51	16	Parabacteroides_johnsonii_strain_M-165
Otu00434	gi|343200759|ref|NR_041446.1|	0	660	92.62	30	Bacteroides_barnesiae_strain_BL2
Otu00435	gi|507148045|ref|NR_102852.1|	0	723	96.36	15	Clostridium_saccharolyticum_strain_WM1
Otu00436	gi|631251702|ref|NR_112900.1|	1e-161	568	89.86	42	Christensenella_minuta_strain_YIT_12065
Otu00437	gi|343198636|ref|NR_043142.1|	0	726	96.38	15	Flavonifractor_plautii_strain_Prevot_S1
Otu00438	gi|507148045|ref|NR_102852.1|	0	712	95.9	18	Clostridium_saccharolyticum_strain_WM1
Otu00439	gi|631252948|ref|NR_114146.1|	4e-126	449	84.48	62	Nubsella_zeaxanthinifaciens_strain_NBRC_102579
Otu00440	gi|343200832|ref|NR_041519.1|	0	773	96.76	15	Paenibacillus_ginsengarvi_strain_Gsoil_139
Otu00441	gi|507148045|ref|NR_102852.1|	0	675	94.34	21	Clostridium_saccharolyticum_strain_WM1
Otu00442	gi|631251875|ref|NR_113073.1|	9e-168	588	89.78	45	Barnesiella_intestinihominis_strain_JCM_15079
Otu00443	gi|645321110|ref|NR_118156.1|	8e-173	604	91.38	38	Oscillibacter_ruminantium_strain_GH1
Otu00444	gi|631252210|ref|NR_113408.1|	0	717	95.94	17	Clostridium_propionicum_strain_JCM_1430
Otu00445	gi|343198783|ref|NR_043680.1|	0	723	96.36	16	Clostridium_aldenense_strain_RMA_9741
Otu00446	gi|645319781|ref|NR_117147.1|	0	800	99.54	2	Eubacterium_contortum_strain_DSM_3982
Otu00447	gi|343200677|ref|NR_041364.1|	4e-171	599	90.22	43	Prevotella_stercorea_strain_CB35
Otu00448	gi|507148077|ref|NR_102884.1|	0	684	94.78	19	Ruminococcus_champanellensis_strain_18P13
Otu00449	gi|343198671|ref|NR_043231.1|	0	824	98.71	6	Dialister_propionicifaciens_strain_ADV_1053.03
Otu00450	gi|219846559|ref|NR_026151.1|	0	717	95.94	16	Clostridium_colinum_strain_DSM_6011
Otu00451	gi|636558707|ref|NR_114764.1|	0	833	98.92	5	Haemophilus_parahaemolyticus_strain_NCTC_8479
Otu00452	gi|559795318|ref|NR_104911.1|	2e-123	440	84.84	62	Vampirovibrio_chlorellavorus_strain_ICPB_3707
Otu00453	gi|343202360|ref|NR_042646.1|	5e-130	462	85.75	57	Kiloniella_laminariae_strain_LD81
Otu00454	gi|444304128|ref|NR_074552.1|	0	828	98.92	5	Rubrobacter_xylanophilus_strain_DSM_9941
Otu00455	gi|645320731|ref|NR_117867.1|	2e-138	490	86.85	55	Blautia_stercoris_strain_GAM6-1
Otu00456	gi|343202351|ref|NR_042637.1|	0	662	93.86	25	Enterorhabdus_mucosicola_strain_Mt1B8
Otu00457	gi|343198756|ref|NR_043589.1|	0	793	99.32	3	Peptostreptococcus_stomatis_strain_W2278
Otu00458	gi|265678380|ref|NR_028682.1|	0	846	99.57	2	Granulicatella_elegans_strain_B1333
Otu00459	gi|672239006|ref|NR_125595.1|	0	791	99.09	3	Senegalimassilia_anaerobia_strain_JC110
Otu00460	gi|566085461|ref|NR_109512.1|	7e-109	392	82.25	74	Fulvitalea_axinellae_strain_VI.18
Otu00461	gi|645321636|ref|NR_118554.1|	5e-155	545	89.01	41	Intestinimonas_butyriciproducens_strain_SRB-521-5-I
Otu00462	gi|219846901|ref|NR_026493.1|	3e-167	586	90.43	23	Clostridium_indolis_strain_7
Otu00463	gi|507148180|ref|NR_102987.1|	1e-146	518	87.98	49	Clostridium_clariflavum_strain_DSM_19732
Otu00464	gi|651357925|ref|NR_044660.3|	0	697	93.74	29	Streptococcus_pleomorphus_strain_60B
Otu00465	gi|507148045|ref|NR_102852.1|	0	645	93.17	30	Clostridium_saccharolyticum_strain_WM1
Otu00466	gi|631251702|ref|NR_112900.1|	4e-166	582	90.54	37	Christensenella_minuta_strain_YIT_12065
Otu00467	gi|631251637|ref|NR_112835.1|	0	780	97.39	11	Parabacteroides_gordonii_strain_MS-1
Otu00468	gi|631251702|ref|NR_112900.1|	5e-140	496	86.97	52	Christensenella_minuta_strain_YIT_12065
Otu00469	gi|444303954|ref|NR_074377.1|	0	800	99.54	2	Eggerthella_lenta_strain_DSM_2243
Otu00470	gi|343200810|ref|NR_041497.1|	2e-133	473	85.97	62	Clostridium_sufflavum_strain_CDT-1
Otu00471	gi|636559288|ref|NR_115345.1|	2e-139	494	86.88	57	Clostridium_alkalicellulosi_strain_Z-7026
Otu00472	gi|343206159|ref|NR_044749.1|	0	800	97.19	13	Aggregatibacter_segnis_strain_ATCC_33393
Otu00473	gi|631251875|ref|NR_113073.1|	1e-150	531	87.58	56	Barnesiella_intestinihominis_strain_JCM_15079
Otu00474	gi|631252195|ref|NR_113393.1|	0	675	92.92	29	Peptococcus_niger_strain_JCM_6506
Otu00475	gi|672239088|ref|NR_125677.1|	2e-148	523	88.26	45	Vallitalea_pronyensis_strain_FatNI3
Otu00476	gi|645320791|ref|NR_117912.1|	2e-133	473	86	60	Defluviitalea_saccharophila_strain_LIND6LT2
Otu00477	gi|602269356|ref|NR_044712.2|	0	815	99.77	1	Rothia_dentocariosa_strain_ATCC_17931
Otu00478	gi|444303954|ref|NR_074377.1|	0	649	93.39	28	Eggerthella_lenta_strain_DSM_2243
Otu00479	gi|228717037|ref|NR_027558.1|	0	643	93.15	30	Anaerotruncus_colihominis_strain_WAL_14565
Otu00480	gi|444303827|ref|NR_074249.1|	2e-148	523	88.29	42	Rhodospirillum_rubrum_strain_ATCC_11170
Otu00481	gi|566085644|ref|NR_109742.1|	0	778	98.63	6	Devosia_epidermidihirudinis_strain_E84
Otu00482	gi|645321636|ref|NR_118554.1|	0	667	93.89	27	Intestinimonas_butyriciproducens_strain_SRB-521-5-I
Otu00483	gi|265678482|ref|NR_028785.1|	2e-173	606	91.63	31	Clostridium_scindens_strain_ATCC_35704
Otu00484	gi|636559633|ref|NR_115693.1|	3e-157	553	89.34	45	Gracilibacter_thermotolerans_strain_JW/YJL-S1
Otu00485	gi|444439494|ref|NR_074809.1|	0	656	93.64	27	Roseburia_hominis_strain_A2-183
Otu00486	gi|507147971|ref|NR_102778.1|	0	841	99.35	3	Lactobacillus_rhamnosus_GG_strain_GG_(ATCC_53103)
Otu00487	gi|265679047|ref|NR_029355.1|	0	654	93.65	23	Clostridium_methylpentosum_strain_R2
Otu00488	gi|343200549|ref|NR_041236.1|	3e-172	603	91.36	38	Lutispora_thermophila_strain_EBR46
Otu00489	gi|631251702|ref|NR_112900.1|	8e-163	571	90.07	41	Christensenella_minuta_strain_YIT_12065
Otu00490	gi|645320782|ref|NR_117905.1|	5e-180	628	92.52	30	Acetatifactor_muris_strain_CT-m2
Otu00491	gi|444303990|ref|NR_074414.1|	0	689	94.61	24	Olsenella_uli_strain_DSM_7084
Otu00492	gi|631252148|ref|NR_113346.1|	0	848	99.57	2	Acinetobacter_lwoffii_strain_JCM_6840
Otu00493	gi|265678606|ref|NR_028911.1|	8e-178	621	92.08	33	Anaerovorax_odorimutans_strain_NorPut
Otu00494	gi|526641921|ref|NR_103918.1|	0	852	99.78	1	Lactococcus_lactis_subsp._lactis_Il1403_strain_IL1403
Otu00495	gi|631251841|ref|NR_113039.1|	0	819	98.91	5	Solobacterium_moorei_strain_JCM_10645
Otu00496	gi|631252009|ref|NR_113207.1|	0	809	98.47	7	Bacteroides_stercorirosoris_strain_JCM_17103
Otu00497	gi|219878461|ref|NR_025600.1|	0	730	95.05	21	Sutterella_stercoricanis_strain_5BAC4
Otu00498	gi|699005325|ref|NR_126194.1|	0	802	98.03	9	Butyricimonas_faecihominis_strain_180-3
Otu00499	gi|343201384|ref|NR_042110.1|	2e-168	590	89.68	44	Allobaculum_stercoricanis_strain_DSM_13633
Otu00500	gi|265678509|ref|NR_028812.1|	0	843	99.35	3	Anaeroglobus_geminatus_strain_AIP313.00
